# Supplementary material for: Bioavailability of Oral Curcumin in Systematic Reviews: A Methodological Study
Source: Pharmaceuticals (Basel). 2024 Jan 28;17(2):164. doi: 10.3390/ph17020164 (PMC10891944; doi:10.3390/ph17020164)
Supplement: Supplementary file 1 [file pharmaceuticals-17-00164-s001.zip]

Archive with 2 entries (2 files):
- Supplementary file S1. Excluded studies with reasons.xlsx
- Supplementary file S2. Included studies and raw data_revision.xlsx
