# Supplementary material for: Bioavailability of Oral Curcumin in Systematic Reviews: A Methodological Study
Source: Pharmaceuticals (Basel). 2024 Jan 28;17(2):164. doi: 10.3390/ph17020164 (PMC10891944; doi:10.3390/ph17020164)
Supplement: Supplementary file 1 [file pharmaceuticals-17-00164-s001.zip › Supplementary file S1. Excluded studies with reasons.xlsx]

## Sheet: Excluded_studies
Authors	Year	Title	Journal	Reason for exclusion
	2020	Retraction: Effects of curcumin on glycemic control and lipid profile in prediabetes and type 2 diabetes mellitus: A systematic review and meta-analysis	PLoS One	withdrawal notice
S. A. Al-Maweri; N. Alaizari; A. A. Alharbi; S. A. Alotaibi; A. AlQuhal; B. F. Almutairi; S. Alhuthaly; A. M. Almutairi	2022	Efficacy of curcumin for recurrent aphthous stomatitis: a systematic review	J Dermatolog Treat	other use of cucrumin - not oral
S. A. Al-Maweri; M. N. Alhajj; E. A. Deshisha; A. K. Alshafei; A. I. Ahmed; N. O. Almudayfi; S. A. Alshammari; A. Alsharif; S. Kassim	2022	Curcumin mouthwashes versus chlorhexidine in controlling plaque and gingivitis: A systematic review and meta-analysis	Int J Dent Hyg	other use of cucrumin - not oral
A. E. Albalawi; A. D. Alanazi; I. Sharifi; F. Ezzatkhah	2021	A Systematic Review of Curcumin and its Derivatives as Valuable Sources of Antileishmanial Agents	Acta Parasitol	animal/in vitro studies
B. Alikiaii; M. Bagherniya; G. Askari; T. Sathyapalan; A. Sahebkar	2021	Evaluation of the effect of curcumin on pneumonia: A systematic review of preclinical studies	Phytother Res	animal studies
M. Armandeh; B. Bameri; M. Samadi; S. Heidari; R. Foroumadi; M. Abdollahi	2022	A Systematic Review of Nonclinical Studies on the Effect of Curcumin in Chemotherapy- induced Cardiotoxicity	Curr Pharm Des	animal studies
A. Asadollahi; M. Khoobdel; A. Zahraei-Ramazani; S. Azarmi; S. H. Mosawi	2019	Effectiveness of plant-based repellents against different Anopheles species: a systematic review	Malar J	other use of cucrumin - not oral
Z. Ayati; J. Sarris; D. Chang; S. A. Emami; R. Rahimi	2020	Herbal medicines and phytochemicals for obsessive-compulsive disorder	Phytother Res	animal studies
N. G. Bajad; R. Swetha; G. Gutti; M. Singh; A. Kumar; S. K. Singh	2021	A systematic review of carbohydrate-based bioactive molecules for Alzheimer's disease	Future Med Chem	not a curcumin study
A. Barasch; S. Elad; A. Altman; K. Damato; J. Epstein	2006	Antimicrobials, mucosal coating agents, anesthetics, analgesics, and nutritional supplements for alimentary tract mucositis	Support Care Cancer	animal studies
S. M. Barbalho; H. F. de Sousa Gonzaga; G. A. de Souza; R. de Alvares Goulart; M. L. de Sousa Gonzaga; B. de Alvarez Rezende	2021	Dermatological effects of Curcuma species: a systematic review	Clin Exp Dermatol	complex interventions and/or topical application of curcumin
K. A. Barcelos; C. R. Mendonça; M. Noll; A. F. Botelho; C. R. D. Francischini; M. A. M. Silva	2022	Antitumor Properties of Curcumin in Breast Cancer Based on Preclinical Studies: A Systematic Review	Cancers (Basel)	animal/in vitro studies
C. B. Bartels; K. C. Cayton; F. S. Chuong; K. Holthouser; S. E. Arian; T. Abraham; J. H. Segars	2016	An Evidence-based Approach to the Medical Management of Fibroids: A Systematic Review	Clin Obstet Gynecol	in vitro studies
S. Bengmark	2006	Curcumin, an atoxic antioxidant and natural NFkappaB, cyclooxygenase-2, lipooxygenase, and inducible nitric oxide synthase inhibitor: a shield against acute and chronic diseases	JPEN J Parenter Enteral Nutr	not SR
W. Bi; Y. Gao; J. Shen; C. He; H. Liu; Y. Peng; C. Zhang; P. Xiao	2016	Traditional uses, phytochemistry, and pharmacology of the genus Acer (maple): A review	J Ethnopharmacol	not a curcumin study
G. Borges; D. F. Rêgo; D. X. Assad; R. D. Coletta; G. De Luca Canto; E. N. Guerra	2017	In vivo and in vitro effects of curcumin on head and neck carcinoma: a systematic review	J Oral Pathol Med	animal/in vitro studies
A. Brockmueller; A. L. Mueller; A. B. Kunnumakkara; B. B. Aggarwal; M. Shakibaei	2022	Multifunctionality of Calebin A in inflammation, chronic diseases and cancer	Front Oncol	not a curcumin study
M. J. Burton; J. E. Clarkson; B. Goulao; A. M. Glenny; A. J. McBain; A. G. Schilder; K. E. Webster; H. V. Worthington	2020	Antimicrobial mouthwashes (gargling) and nasal sprays administered to patients with suspected or confirmed COVID-19 infection to improve patient outcomes and to protect healthcare workers treating them	Cochrane Database Syst Rev	other use of cucrumin - not oral
M. Chen; B. H. May; I. W. Zhou; C. C. Xue; A. L. Zhang	2016	Meta-Analysis of Oxaliplatin-Based Chemotherapy Combined With Traditional Medicines for Colorectal Cancer: Contributions of Specific Plants to Tumor Response	Integr Cancer Ther	curcumin as component of complex intervention (traditional medicine)
Z. Chen; M. A. Farag; Z. Zhong; C. Zhang; Y. Yang; S. Wang; Y. Wang	2021	Multifaceted role of phyto-derived polyphenols in nanodrug delivery systems	Adv Drug Deliv Rev	not SR
K. Cheraghipour; B. Ezatpour; L. Masoori; A. Marzban; A. Sepahvand; A. K. Rouzbahani; A. Moridnia; S. Khanizadeh; H. Mahmoudvand	2021	Anti-Candida Activity of Curcumin: A Systematic Review	Curr Drug Discov Technol	animal/in vitro studies
B. K. M. Choo; M. F. Shaikh	2021	Mechanism of Curcuma longa and Its Neuroactive Components for the Management of Epileptic Seizures: A Systematic Review	Curr Neuropharmacol	animal/in vitro studies
A. F. G. Cicero; A. Colletti; S. Bellentani	2018	Nutraceutical Approach to Non-Alcoholic Fatty Liver Disease (NAFLD): The Available Clinical Evidence	Nutrients	not SR
D. E. Corpet; F. Pierre	2003	Point: From animal models to prevention of colon cancer. Systematic review of chemoprevention in min mice and choice of the model system	Cancer Epidemiol Biomarkers Prev	animal studies
I. M. da Costa; M. A. M. Freire; J. R. L. de Paiva Cavalcanti; D. P. de Araújo; B. Norrara; I. M. M. Moreira Rosa; E. P. de Azevedo; A. C. M. do Rego; I. A. Filho; F. P. Guzen	2019	Supplementation with Curcuma longa Reverses Neurotoxic and Behavioral Damage in Models of Alzheimer's Disease: A Systematic Review	Curr Neuropharmacol	animal/in vitro studies
C. M. da Costa Santos; C. A. de Mattos Pimenta; M. R. Nobre	2010	A systematic review of topical treatments to control the odor of malignant fungating wounds	J Pain Symptom Manage	other use of cucrumin - not oral
H. J. de Boer; C. Cotingting	2014	Medicinal plants for women's healthcare in southeast Asia: a meta-analysis of their traditional use, chemical constituents, and pharmacology	J Ethnopharmacol	animal studies/other use of curcumin-not oral
N. De Brier; D. O; V. Borra; E. M. Singletary; D. A. Zideman; E. De Buck	2020	Storage of an avulsed tooth prior to replantation: A systematic review and meta-analysis	Dent Traumatol	other use of cucrumin - not oral
M. C. S. de Medeiros; J. C. A. Medeiros; H. J. de Medeiros; J. Leitão; M. I. Knackfuss	2019	Dietary intervention and health in patients with systemic lupus erythematosus: A systematic review of the evidence	Crit Rev Food Sci Nutr	not SR
A. B. de Oliveira; T. M. Ferrisse; R. S. Marques; S. R. de Annunzio; F. L. Brighenti; C. R. Fontana	2019	Effect of Photodynamic Therapy on Microorganisms Responsible for Dental Caries: A Systematic Review and Meta-Analysis	Int J Mol Sci	other use of cucrumin - not oral
T. V. de Oliveira; R. Stein; D. F. de Andrade; R. C. R. Beck	2022	Preclinical studies of the antitumor effect of curcumin-loaded polymeric nanocapsules: A systematic review and meta-analysis	Phytother Res	animal studies
L. L. B. de Sousa Macedo; F. T. T. Antunes; W. de Andrade Alvarenga; M. C. C. Batista; M. S. B. de Moura; M. N. L. Farias; E. S. Caminski; E. Dallegrave; I. Grivicich; A. H. de Souza	2022	Curcumin for attention-deficit-hyperactivity disorder: a systematic review and preliminary behavioral investigation	Naunyn Schmiedebergs Arch Pharmacol	animal studies
E. Dhaifullah; H. S. Seayed; D. Mostafa; A. M. M. Alharbi; W. M. Alotaibi	2021	Does Chemically Modified Curcumin Control the Progression of Periodontitis? A Systematic Review	J Exp Pharmacol	animal studies/other use of curcumin-not oral
S. Dharman; M. G; K. Shanmugasundaram; R. K. Sampath	2021	A Systematic Review and Meta-Analysis on the Efficacy of Curcumin/Turmeric for the Prevention and Amelioration of Radiotherapy/Radiochemotherapy Induced Oral Mucositis in Head and Neck Cancer Patients	Asian Pac J Cancer Prev	other use of cucrumin - not oral
W. Dilokthornsakul; A. Rinta; T. Dhippayom; P. Dilokthornsakul	2022	Efficacy and Safety of Ginger regarding Human Milk Volume and Related Clinical Outcomes: A Systematic Review of Randomized Controlled Trials	Complement Med Res	not a curcumin study
K. Ding; W. Jiang; H. Jia; M. Lei	2022	Synergistically Anti-Multiple Myeloma Effects: Flavonoid, Non-Flavonoid Polyphenols, and Bortezomib	Biomolecules	in vitro studies
L. F. Duque-Buitrago; A. Tornero-Martínez; V. Loera-Castañeda; R. Mora-Escobedo	2022	Use of food and food-derived products in the treatment of gastritis: A systematic review	Crit Rev Food Sci Nutr	not a curcumin study
F. Ebrahimi; M. H. Farzaei; R. Bahramsoltani; M. Heydari; K. Naderinia; R. Rahimi	2019	Plant-derived medicines for neuropathies: a comprehensive review of clinical evidence	Rev Neurosci	not SR
A. Ehteshami; F. Shirban; F. Gharibpour; M. Bagherniya; T. Sathyapalan; A. Sahebkar	2021	Does Curcumin Have an Anticaries Effect? A Systematic Review of In Vitro Studies	Adv Exp Med Biol	in vitro studies
A. Etemadi; M. Hamidain; S. Parker; N. Chiniforush	2021	Blue Light Photodynamic Therapy With Curcumin and Riboflavin in the Management of Periodontitis: A Systematic Review	J Lasers Med Sci	other use of cucrumin - not oral
O. Fakheran; A. Khademi; M. Bagherniya; M. Dehghannejad; T. Sathyapalan; A. Sahebkar	2021	Antibacterial Activity of Curcumin Against Periodontal Pathogens: A Systematic Review	Adv Exp Med Biol	other use of cucrumin - not oral
D. Feng; Z. Fang; P. Zhang	2022	The melanin inhibitory effect of plants and phytochemicals: A systematic review	Phytomedicine	animal/in vitro studies
Y. Feng; J. Zhou; Y. Jiang	2016	Resveratrol in lung cancer- a systematic review	J buon	not a curcumin study
A. Fernández-Araque; Z. Verde; C. Torres-Ortega; M. Sainz-Gil; V. Velasco-Gonzalez; J. J. González-Bernal; J. Mielgo-Ayuso	2022	Effects of Antioxidants on Pain Perception in Patients with Fibromyalgia-A Systematic Review	J Clin Med	curcumin as component of complex intervention
T. M. Ferrisse; L. M. Dias; A. B. de Oliveira; C. C. Jordão; E. G. O. Mima; A. C. Pavarina	2022	Efficacy of curcumin-mediated antibacterial photodynamic therapy for oral antisepsis: A systematic review and network meta-analysis of randomized clinical trials	Photodiagnosis Photodyn Ther	other use of cucrumin - not oral
N. Fischer; E. J. Seo; T. Efferth	2018	Prevention from radiation damage by natural products	Phytomedicine	animal/in vitro studies
L. E. S. Fontes; A. L. C. Martimbianco; C. Zanin; R. Riera	2019	N-acetylcysteine as an adjuvant therapy for Helicobacter pylori eradication	Cochrane Database Syst Rev	not a curcumin study
S. C. Foong; M. L. Tan; W. C. Foong; L. A. Marasco; J. J. Ho; J. H. Ong	2020	Oral galactagogues (natural therapies or drugs) for increasing breast milk production in mothers of non-hospitalised term infants	Cochrane Database Syst Rev	curcumin as component of complex intervention
F. Fusini; S. Bisicchia; C. Bottegoni; A. Gigante; F. Zanchini; A. Busilacchi	2016	Nutraceutical supplement in the management of tendinopathies: a systematic review	Muscles Ligaments Tendons J	curcumin as component of complex intervention
F. Gharibpour; O. Fakheran; A. Parvaneh; F. Shirban; M. Bagherniya; T. Sathyapalan; A. Sahebkar	2021	The Clinical Use of Curcumin for the Treatment of Recurrent Aphthous Stomatitis: A Systematic Review of Clinical Trials	Adv Exp Med Biol	other use of cucrumin - not oral
V. Gianfredi; D. Nucci; S. Vannini; M. Villarini; M. Moretti	2017	In vitro Biological Effects of Sulforaphane (SFN), Epigallocatechin-3-gallate (EGCG), and Curcumin on Breast Cancer Cells: A Systematic Review of the Literature	Nutr Cancer	in vitro studies
V. Gianfredi; S. Vannini; M. Moretti; M. Villarini; N. L. Bragazzi; A. Izzotti; D. Nucci	2017	Sulforaphane and Epigallocatechin Gallate Restore Estrogen Receptor Expression by Modulating Epigenetic Events in the Breast Cancer Cell Line MDA-MB-231: A Systematic Review and Meta-Analysis	J Nutrigenet Nutrigenomics	in vitro studies
J. A. Giménez-Bastida; A. González-Sarrías; J. M. Laparra-Llopis; C. Schneider; J. C. Espín	2021	Targeting Mammalian 5-Lipoxygenase by Dietary Phenolics as an Anti-Inflammatory Mechanism: A Systematic Review	Int J Mol Sci	not a curcumin study
R. Gor; I. Ramachandran; S. Ramalingam	2022	Targeting the Cancer Stem Cells with Phytochemicals in Endocrine Cancers	Curr Top Med Chem	in vitro studies
J. C. Guo; H. Xie; H. Wu; T. J. Tong	2021	[Efficacy of curcumin in the treatment of oral submucous fibrosis: a Meta-analysis]	Hua Xi Kou Qiang Yi Xue Za Zhi	study in Chinese
L. E. Hackshaw-McGeagh; R. E. Perry; V. A. Leach; S. Qandil; M. Jeffreys; R. M. Martin; J. A. Lane	2015	A systematic review of dietary, nutritional, and physical activity interventions for the prevention of prostate cancer progression and mortality	Cancer Causes Control	turmeric used as a spice in nutritional intervention
H. K. Haghighian; N. Ketabchi; M. Kavianpour	2021	The Role of the Curcumin for Inducing Apoptosis in Acute Lymphoblastic Leukemia Cells: A Systematic Review	Nutr Cancer	in vitro studies
J. Hao; I. Stavljenić Milašin; Z. Batu Eken; M. Mravak-Stipetic; K. Pavelić; F. Ozer	2021	Effects of Zeolite as a Drug Delivery System on Cancer Therapy: A Systematic Review	Molecules	not a curcumin study
S. Hasani-Ranjbar; B. Larijani; M. Abdollahi	2009	A systematic review of the potential herbal sources of future drugs effective in oxidant-related diseases	Inflamm Allergy Drug Targets	animal studies
J. A. Hawrelak; H. Wohlmuth; M. Pattinson; S. P. Myers; J. Z. Goldenberg; J. Harnett; K. Cooley; C. Van De Venter; R. Reid; D. L. Whitten	2020	Western herbal medicines in the treatment of irritable bowel syndrome: A systematic review and meta-analysis	Complement Ther Med	curcumin as component of complex intervention
Y. Henrotin; C. Lambert; D. Couchourel; C. Ripoll; E. Chiotelli	2011	Nutraceuticals: do they represent a new era in the management of osteoarthritis? - a narrative review from the lessons taken with five products	Osteoarthritis Cartilage	in vitro studies
M. A. Hill; S. C. Gammie	2022	Alzheimer's disease large-scale gene expression portrait identifies exercise as the top theoretical treatment	Sci Rep	not SR
M. Hipólito-Reis; A. C. Neto; D. Neves	2022	Impact of curcumin, quercetin, or resveratrol on the pathophysiology of endometriosis: A systematic review	Phytother Res	animal/in vitro studies
J. C. Hollinger; K. Angra; R. M. Halder	2018	Are Natural Ingredients Effective in the Management of Hyperpigmentation? A Systematic Review	J Clin Aesthet Dermatol	other use of cucrumin - not oral
C. Huang; S. Jiang; S. Gao; Y. Wang; X. Cai; J. Fang; T. Yan; C. Craig Wan; Y. Cai	2022	Sirtuins: Research advances on the therapeutic role in acute kidney injury	Phytomedicine	not a curcumin study
S. W. Hung; R. Zhang; Z. Tan; J. P. W. Chung; T. Zhang; C. C. Wang	2021	Pharmaceuticals targeting signaling pathways of endometriosis as potential new medical treatment: A review	Med Res Rev	not SR
C. H. L. Imperador; C. B. Scarim; P. L. Bosquesi; J. R. Lopes; A. Cardinalli Neto; J. Giarolla; E. I. Ferreira; J. L. Dos Santos; C. M. Chin	2022	Resveratrol and Curcumin for Chagas Disease Treatment-A Systematic Review	Pharmaceuticals (Basel)	animal studies
H. Jiao; G. Acar; G. A. Robinson; C. Ciurtin; E. C. Jury; A. Z. Kalea	2022	Diet and Systemic Lupus Erythematosus (SLE): From Supplementation to Intervention	Int J Environ Res Public Health	curcumin as component of complex intervention
V. A. Jones; P. M. Patel; C. Wilson; H. Wang; K. A. Ashack	2021	Complementary and alternative medicine treatments for common skin diseases: A systematic review and meta-analysis	JAAD Int	other use of cucrumin - not oral
H. Kalani; P. Shakib; R. Faridnia; J. Ho; O. Mardanshah; M. Dolatshah; A. Sepahvand; K. Cheraghipour; M. Zivdaria	2022	Anti-Toxoplasma gondii activity of curcumin: A systematic review of pre-clinical studies	Infect Disord Drug Targets	animal/in vitro studies
A. Karimi; R. Ghodsi; F. Kooshki; M. Karimi; V. Asghariazar; A. Tarighat-Esfanjani	2019	Therapeutic effects of curcumin on sepsis and mechanisms of action: A systematic review of preclinical studies	Phytother Res	animal/in vitro studies
M. Karkhane; H. E. Lashgarian; M. Hormozi; S. Fallahi; K. Cheraghipour; A. Marzban	2020	Oncogenesis and Tumor Inhibition by MicroRNAs and its Potential Therapeutic Applications: A Systematic Review	Microrna	not a curcumin study
S. Khairani; N. Fauziah; H. L. Wiraswati; R. Panigoro; E. Y. Setyowati; A. Berbudi	2021	The Potential use of a Curcumin-Piperine Combination as an Antimalarial Agent: A Systematic Review	J Trop Med	animal/in vitro/in silico studies
N. Khurana; S. James; M. T. Coughlan; R. J. MacIsaac; E. I. Ekinci	2022	Novel Therapies for Kidney Disease in People With Diabetes	J Clin Endocrinol Metab	not a curcumin study
T. M. Kronborg; H. Ytting; L. Hobolth; S. Møller; N. Kimer	2021	Novel Anti-inflammatory Treatments in Cirrhosis. A Literature-Based Study	Front Med (Lausanne)	animal studies
A. Kumar Verma; V. Kumar; S. Singh; B. C. Goswami; I. Camps; A. Sekar; S. Yoon; K. W. Lee	2021	Repurposing potential of Ayurvedic medicinal plants derived active principles against SARS-CoV-2 associated target proteins revealed by molecular docking, molecular dynamics and MM-PBSA studies	Biomed Pharmacother	not SR
J. Lai; Y. Tang; F. Yang; J. Chen; F. H. Huang; J. Yang; L. Wang; D. Qin; B. Y. Law; A. G. Wu; J. M. Wu	2022	Targeting autophagy in ethnomedicine against human diseases	J Ethnopharmacol	not SR
Y. Li; S. Zhao; L. V. der Merwe; W. Dai; C. Lin	2022	Efficacy of Curcumin for Wound Repair in Diabetic Rats/Mice: A Systematic Review and Meta-analysis of Preclinical Studies	Curr Pharm Des	animal studies
K. Lin; H. Chen; X. Chen; J. Qian; S. Huang; W. Huang	2020	Efficacy of Curcumin on Aortic Atherosclerosis: A Systematic Review and Meta-Analysis in Mouse Studies and Insights into Possible Mechanisms	Oxid Med Cell Longev	animal studies
N. Lombardi; G. Crescioli; V. Maggini; I. Ippoliti; F. Menniti-Ippolito; E. Gallo; V. Brilli; C. Lanzi; G. Mannaioni; F. Firenzuoli; A. Vannacci	2021	Acute liver injury following turmeric use in Tuscany: An analysis of the Italian Phytovigilance database and systematic review of case reports	Br J Clin Pharmacol	curcumin not used as an intervention/comparator
J. Luvián-Morales; F. O. Varela-Castillo; L. Flores-Cisneros; L. Cetina-Pérez; D. Castro-Eguiluz	2022	Functional foods modulating inflammation and metabolism in chronic diseases: a systematic review	Crit Rev Food Sci Nutr	not a curcumin study
H. M. Maier; J. Z. Ilich; J. S. Kim; M. T. Spicer	2013	Nutrition supplementation for diabetic wound healing: a systematic review of current literature	Skinmed	animal studies
M. A. G. Marinho; M. D. S. Marques; M. F. Cordeiro; D. de Moraes Vaz Batista Filgueira; A. P. Horn	2022	Combination of Curcumin and Photodynamic Therapy Based on the Use of Red Light or Near-Infrared Radiation in Cancer: A Systematic Review	Anticancer Agents Med Chem	animal/in vitro studies
M. S. Marques; M. A. G. Marinho; C. O. Vian; A. P. Horn	2022	The action of curcumin against damage resulting from cerebral stroke: A systematic review	Pharmacol Res	animal studies
W. Marx; J. Kelly; S. Marshall; S. Nakos; K. Campbell; C. Itsiopoulos	2017	The Effect of Polyphenol-Rich Interventions on Cardiovascular Risk Factors in Haemodialysis: A Systematic Review and Meta-Analysis	Nutrients	turmeric
K. Mazumder; B. Biswas; I. M. Raja; K. Fukase	2020	A Review of Cytotoxic Plants of the Indian Subcontinent and a Broad-Spectrum Analysis of Their Bioactive Compounds	Molecules	animal/in vitro studies
K. Mokbel; K. Mokbel	2019	Chemoprevention of Breast Cancer With Vitamins and Micronutrients: A Concise Review	In Vivo	in vitro studies
A. A. Momtazi; G. Derosa; P. Maffioli; M. Banach; A. Sahebkar	2016	Role of microRNAs in the Therapeutic Effects of Curcumin in Non-Cancer Diseases	Mol Diagn Ther	animal/in vitro studies
S. Mousavi; S. Zare; M. Mirzaei; A. Feizi	2022	Novel Drug Design for Treatment of COVID-19: A Systematic Review of Preclinical Studies	Can J Infect Dis Med Microbiol	in silico studies
H. Moutabian; R. Ghahramani-Asl; T. Mortezazadeh; R. Laripour; A. Narmani; H. Zamani; G. Ataei; H. Bagheri; B. Farhood; T. Sathyapalan; A. Sahebkar	2022	The cardioprotective effects of nano-curcumin against doxorubicin-induced cardiotoxicity: A systematic review	Biofactors	animal studies
K. Na-Bangchang; T. Plengsuriyakarn; J. Karbwang	2022	The Role of Herbal Medicine in Cholangiocarcinoma Control: A Systematic Review	Planta Med	in vitro studies
M. Najafi; K. Mortezaee; M. Rahimifard; B. Farhood; H. Haghi-Aminjan	2020	The role of curcumin/curcuminoids during gastric cancer chemotherapy: A systematic review of non-clinical study	Life Sci	animal/in vitro studies
M. C. Nirumand; M. Hajialyani; R. Rahimi; M. H. Farzaei; S. Zingue; S. M. Nabavi; A. Bishayee	2018	Dietary Plants for the Prevention and Management of Kidney Stones: Preclinical and Clinical Evidence and Molecular Mechanisms	Int J Mol Sci	not a curcumin study
A. G. C. Normando; A. G. de Menêses; I. P. de Toledo; G. Borges; C. L. de Lima; P. E. D. Dos Reis; E. N. S. Guerra	2019	Effects of turmeric and curcumin on oral mucositis: A systematic review	Phytother Res	other use of cucrumin - not oral
R. C. G. Oliveira; C. A. Costa; N. L. Costa; G. C. Silva; J. A. C. Souza	2021	Effects of Curcuma as an adjunct therapy on periodontal disease: A systematic review and meta-analysis	Complement Ther Clin Pract	other use of cucrumin - not oral
A. S. Ombredane; V. R. P. Silva; L. R. Andrade; W. O. Pinheiro; M. Simonelly; J. V. Oliveira; A. C. Pinheiro; G. F. Gonçalves; G. J. Felice; M. P. Garcia; P. M. Campos; G. V. S. Luz; G. A. Joanitti	2021	In Vivo Efficacy and Toxicity of Curcumin Nanoparticles in Breast Cancer Treatment: A Systematic Review	Front Oncol	animal studies
B. Y. Pang; Y. H. Wang; X. W. Ji; Y. Leng; H. B. Deng; L. H. Jiang	2022	Systematic review and meta-analysis of the intervention effect of curcumin on rodent models of myocardial infarction	Front Pharmacol	animal studies
D. C. R. Picco; L. L. R. Cavalcante; R. L. B. Trevisan; A. E. Souza-Gabriel; M. C. Borsatto; S. A. M. Corona	2019	Effect of curcumin-mediated photodynamic therapy on Streptococcus mutans and Candida albicans: A systematic review of in vitro studies	Photodiagnosis Photodyn Ther	in vitro studies
N. Poolsup; N. Suksomboon; P. D. M. Kurnianta; K. Deawjaroen	2019	Effects of curcumin on glycemic control and lipid profile in prediabetes and type 2 diabetes mellitus: A systematic review and meta-analysis	PLoS One	retracted study
R. Rahimi; M. Abdollahi	2012	Herbal medicines for the management of irritable bowel syndrome: a comprehensive review	World J Gastroenterol	not a curcumin study (turmeric rhizome used)
A. S. Rieder; B. F. Deniz; C. A. Netto; A. T. S. Wyse	2022	A Review of In Silico Research, SARS-CoV-2, and Neurodegeneration: Focus on Papain-Like Protease	Neurotox Res	in silico studies
R. Saberi; M. Fakhar; S. Asfaram; J. Akhtari; M. Nakhaei; M. Keighobadi	2021	A Systematic Literature Review of Curcumin with Promising Antileishmanial Activity	Infect Disord Drug Targets	animal/in vitro studies
N. H. Salleh; I. N. Zulkipli; H. Mohd Yasin; F. Ja'afar; N. Ahmad; W. A. N. Wan Ahmad; S. R. Ahmad	2021	Systematic Review of Medicinal Plants Used for Treatment of Diabetes in Human Clinical Trials: An ASEAN Perspective	Evid Based Complement Alternat Med	complex interventions
R. O. Sanderson; C. Beata; R. M. Flipo; J. P. Genevois; C. Macias; S. Tacke; A. Vezzoni; J. F. Innes	2009	Systematic review of the management of canine osteoarthritis	Vet Rec	animal studies
B. A. Sandoval-Ramírez; Ú. Catalán; A. Pedret; R. M. Valls; M. J. Motilva; L. Rubió; R. Solà	2021	Exploring the effects of phenolic compounds to reduce intestinal damage and improve the intestinal barrier integrity: A systematic review of in vivo animal studies	Clin Nutr	animal studies
M. Sanei; A. Saberi-Demneh	2019	Effect of curcumin on memory impairment: A systematic review	Phytomedicine	animal studies
S. S. Santi; M. Casarin; A. P. Grellmann; L. Chambrone; F. B. Zanatta	2021	Effect of herbal mouthrinses on dental plaque formation and gingival inflammation: A systematic review	Oral Dis	other use of cucrumin - not oral
J. Sarris	2018	Herbal medicines in the treatment of psychiatric disorders: 10-year updated review	Phytother Res	cites one one MA already included
J. Sarris; A. Ravindran; L. N. Yatham; W. Marx; J. J. Rucklidge; R. S. McIntyre; S. Akhondzadeh; F. Benedetti; C. Caneo; H. Cramer; L. Cribb; M. de Manincor; O. Dean; A. C. Deslandes; M. P. Freeman; B. Gangadhar; B. H. Harvey; S. Kasper; J. Lake; A. Lopresti; L. Lu; N. J. Metri; D. Mischoulon; C. H. Ng; D. Nishi; R. Rahimi; S. Seedat; J. Sinclair; K. P. Su; Z. J. Zhang; M. Berk	2022	Clinician guidelines for the treatment of psychiatric disorders with nutraceuticals and phytoceuticals: The World Federation of Societies of Biological Psychiatry (WFSBP) and Canadian Network for Mood and Anxiety Treatments (CANMAT) Taskforce	World J Biol Psychiatry	to exclude - only one MA already included (Fusar-Poli 2019)
M. Schoeneck; D. Iggman	2021	The effects of foods on LDL cholesterol levels: A systematic review of the accumulated evidence from systematic reviews and meta-analyses of randomized controlled trials	Nutr Metab Cardiovasc Dis	to exclude - only one MA already included (Qin 2017)
P. Shakib; H. Kalani; J. Ho; M. Dolatshah; S. Amiri; K. Cheraghipour	2022	A Systematic Review on Curcumin and Anti-Plasmodium berghei Effects	Curr Drug Discov Technol	animal studies
J. Shen; J. Li; P. Yu; G. Du	2022	Research Status and Hotspots of Anticancer Natural Products Based on the Patent Literature and Scientific Articles	Front Pharmacol	curcumin not used as an intervention/comparator - analysis of patents based on curcumin
F. Shirban; F. Gharibpour; A. Ehteshami; M. Bagherniya; T. Sathyapalan; A. Sahebkar	2021	The Effects of Curcumin in the Treatment of Gingivitis: A Systematic Review of Clinical Trials	Adv Exp Med Biol	other use of cucrumin - not oral
S. Shojaei-Zarghani; R. Molani-Gol; M. Rafraf	2022	Curcumin and Polycystic Ovary Syndrome: a Systematic Review	Reprod Sci	animal studies
M. Silva Teófilo; T. de Carvalho Russi; P. G. de Barros Silva; A. A. Balhaddad; M. A. S. Melo; J. Rolim	2021	The Impact of Photosensitizer Selection on Bactericidal Efficacy Of PDT against Cariogenic Biofilms: A Systematic Review and Meta-Analysis	Photodiagnosis Photodyn Ther	other use of cucrumin - not oral
D. F. Sousa; V. S. Veras; V. Freire; M. L. Paula; M. Serra; A. Costa; S. O. C. M. da Conceição; M. V. O. Queiroz; M. M. C. Damasceno; F. E. R. Paes; R. Freitas; M. F. M. Araújo	2020	Effectiveness of Passion Fruit Peel Flour (Passiflora edulis L.) versus Turmeric Flour (Curcuma longa L.) on Glycemic Control: Systematic Review and Meta-Analysis	Curr Diabetes Rev	turmeric
E. Q. M. Souza; T. E. da Rocha; L. F. Toro; I. Z. Guiati; J. O. A. Freire; E. Ervolino; D. A. Brandini; V. G. Garcia; L. H. Theodoro	2021	Adjuvant effects of curcumin as a photoantimicrobial or irrigant in the non-surgical treatment of periodontitis: Systematic review and meta-analysis	Photodiagnosis Photodyn Ther	other use of cucrumin - not oral
S. S. Swain; T. Hussain; S. Pati	2021	Drug-lead Anti-tuberculosis Phytochemicals: A Systematic Review	Curr Top Med Chem	in vitro studies
H. E. Tahir; S. B. H. Hashim; G. Komla Mahunu; M. Arslan; S. Jiyong; A. Adam Mariod; J. Zhang; H. R. El-Seedi; X. Zhai; T. H. Musa; Z. Xiaobo	2022	Smart films fabricated from natural pigments for measurement of total volatile basic nitrogen (TVB-N) content of meat for freshness evaluation: A systematic review	Food Chem	curcumin not used as an intervention/comparator - used as a smart film component
F. Tamer; B. M. E. Tullemans; M. J. E. Kuijpers; T. A. M. Claushuis; J. W. M. Heemskerk	2022	Nutrition Phytochemicals Affecting Platelet Signaling and Responsiveness: Implications for Thrombosis and Hemostasis	Thromb Haemost	in vitro studies
S. Terby; M. Shereef; V. Ramanarayanan; B. Balakrishnan	2021	The effect of curcumin as an adjunct in the treatment of chronic periodontitis: A systematic review and meta-analysis	Saudi Dent J	other use of cucrumin - not oral
K. Thavorn; M. M. Mamdani; S. E. Straus	2014	Efficacy of turmeric in the treatment of digestive disorders: a systematic review and meta-analysis protocol	Syst Rev	study protocol
H. Ullah; A. Di Minno; C. Santarcangelo; H. Khan; J. Xiao; C. R. Arciola; M. Daglia	2021	Vegetable Extracts and Nutrients Useful in the Recovery from Helicobacter pylori Infection: A Systematic Review on Clinical Trials	Molecules	curcumin as component of complex intervention; turmeric not curcumin
F. U. Umeoguaju; B. C. Ephraim-Emmanuel; K. C. Patrick-Iwuanyanwu; J. T. Zelikoff; O. E. Orisakwe	2021	Plant-Derived Food Grade Substances (PDFGS) Active Against Respiratory Viruses: A Systematic Review of Non-clinical Studies	Front Nutr	animal/in vitro studies
F. Vahid; D. Rahmani	2021	Can an anti-inflammatory diet be effective in preventing or treating viral respiratory diseases? A systematic narrative review	Clin Nutr ESPEN	turmeric dietary
M. D. van Die; K. M. Bone; J. Emery; S. G. Williams; M. V. Pirotta; C. J. Paller	2016	Phytotherapeutic interventions in the management of biochemically recurrent prostate cancer: a systematic review of randomised trials	BJU Int	curcumin as component of complex intervention
X. S. Wang; Z. R. Zhang; M. M. Zhang; M. X. Sun; W. W. Wang; C. L. Xie	2017	Neuroprotective properties of curcumin in toxin-base animal models of Parkinson's disease: a systematic experiment literatures review	BMC Complement Altern Med	animal studies
Z. H. Wang; L. H. Deng; C. W. Chi; H. Wang; Y. Y. Huang; Q. Zheng	2020	A Preclinical Systematic Review of Curcumin for Protecting the Kidney with Ischemia Reperfusion Injury	Oxid Med Cell Longev	animal studies
S. D. Wen; E. Sans-Serramitjana; J. F. Santander; M. R. Sánchez; P. Salazar-Aguilar; A. B. Zepeda; S. I. Alvarado; I. B. Miranda	2021	Effects of natural extracts in the treatment of oral ulcers: A systematic review of evidence from experimental studies in animals	J Clin Exp Dent	animal studies
C. M. White; K. Chamberlin; E. Eisenberg	2019	Curcumin, a turmeric extract, for oral lichen planus: A systematic review	Oral Dis	other use of cucrumin - not oral
N. Wu; X. K. Mao; Z. P. Wan; N. Yu; H. S. Li	2020	[Bioinformatics analysis and systematic review of key genes and therapeutic traditional Chinese medicine of ulcerative colitis active stage]	Zhongguo Zhong Yao Za Zhi	animal studies
W. Wu; H. Geng; Z. Liu; H. Li; Z. Zhu	2014	Effect of curcumin on rats/mice with diabetic nephropathy: a systematic review and meta-analysis of randomized controlled trials	J Tradit Chin Med	animal studies
D. B. Xiang; K. Q. Zhang; Y. L. Zeng; Q. Z. Yan; Z. Shi; Q. H. Tuo; L. M. Lin; B. H. Xia; P. Wu; D. F. Liao	2020	Curcumin: From a controversial panacea" to effective antineoplastic products"	Medicine (Baltimore)	curcumin not used as an intervention/comparator - analysis of curcumin molecular targets
Z. Xiao; C. W. Li; J. Shan; L. Luo; L. Feng; J. Lu; S. F. Li; D. Long; Y. P. Li	2013	Interventions to improve chronic cyclosporine A nephrotoxicity through inhibiting renal cell apoptosis: a systematic review	Chin Med J (Engl)	animal/in vitro studies
Z. Yang; W. Liu; X. Zhou; X. Zhu; F. Suo; S. Yao	2020	The effectiveness and safety of curcumin as a complementary therapy in inflammatory bowel disease: A protocol of systematic review and meta-analysis	Medicine (Baltimore)	not SR
M. Yao; L. Yang; J. Wang; Y. L. Sun; R. L. Dun; Y. J. Wang; X. J. Cui	2015	Neurological recovery and antioxidant effects of curcumin for spinal cord injury in the rat: a network meta-analysis and systematic review	J Neurotrauma	animal studies
C. T. Yeam; T. E. Yo; Y. L. C. Tan; A. Liew; J. J. B. Seng	2021	Complementary and alternative medicine therapies for uremic pruritus - A systematic review of randomized controlled trials	Complement Ther Med	not a curcumin study
A. W. K. Yeung; A. El-Demerdash; I. Berindan-Neagoe; A. G. Atanasov; Y. S. Ho	2018	Molecular Responses of Cancers by Natural Products: Modifications of Autophagy Revealed by Literature Analysis	Crit Rev Oncog	not SR
A. W. K. Yeung; M. Horbańczuk; N. T. Tzvetkov; A. Mocan; S. Carradori; F. Maggi; J. Marchewka; S. Sut; S. Dall'Acqua; R. Y. Gan; L. P. Tancheva; T. Polgar; I. Berindan-Neagoe; V. Pirgozliev; K. Šmejkal; A. G. Atanasov	2019	Curcumin: Total-Scale Analysis of the Scientific Literature	Molecules	not SR
A. W. K. Yeung; N. T. Tzvetkov; M. G. Georgieva; I. V. Ognyanov; K. Kordos; A. Jóźwik; T. Kühl; G. Perry; M. C. Petralia; E. Mazzon; A. G. Atanasov	2021	Reactive Oxygen Species and Their Impact in Neurodegenerative Diseases: Literature Landscape Analysis	Antioxid Redox Signal	not SR
Y. Y. Yow; T. K. Goh; K. Y. Nyiew; L. W. Lim; S. M. Phang; S. H. Lim; S. Ratnayeke; K. H. Wong	2021	Therapeutic Potential of Complementary and Alternative Medicines in Peripheral Nerve Regeneration: A Systematic Review	Cells	animal/in vitro studies
Y. T. Yu; J. L. Deng; X. R. Jin; Z. Z. Zhang; X. H. Zhang; X. Zhou	2020	Effects of 9 oral care solutions on the prevention of oral mucositis: a network meta-analysis of randomized controlled trials	Medicine (Baltimore)	other use of cucrumin - not oral
M. S. Zafar; M. S. Shaikh	2022	THERE IS NO DIFFERENCE BETWEEN CURCUMIN MOUTHWASHES AND CHLORHEXIDINE MOUTHWASHES IN DECREASING DENTAL PLAQUE AND GINGIVAL INFLAMMATION	J Evid Based Dent Pract	other use of cucrumin - not oral
D. W. Zhang; M. Fu; S. H. Gao; J. L. Liu	2013	Curcumin and diabetes: a systematic review	Evid Based Complement Alternat Med	animal studies
M. Zhang; R. Zhao; D. Wang; L. Wang; Q. Zhang; S. Wei; F. Lu; W. Peng; C. Wu	2021	Ginger (Zingiber officinale Rosc.) and its bioactive components are potential resources for health beneficial agents	Phytother Res	not a curcumin study
Q. Zhang; H. Huang; Z. Liu; Z. Wang	2021	Corrigendum to The efficacy and acceptability of curcumin for the treatment of depression or depressive symptoms: A systematic review and meta-analysis". [Journal of Affective Disorders 282 (2021) 242-251]"	J Affect Disord	corrigendum to included study (Wang, 2021)
Q. Zhang; L. Wu	2022	In Vitro and In Vivo Cardioprotective Effects of Curcumin against Doxorubicin-Induced Cardiotoxicity: A Systematic Review	J Oncol	animal/in vitro studies
Y. Zhang; L. Huang; D. Mazurel; H. Zheng; J. Yang; D. Deng	2021	Clinical efficacy of curcumin versus chlorhexidine as an adjunct to scaling and root planing for the treatment of periodontitis: A systematic review and meta-analysis	Phytother Res	other use of cucrumin - not oral
Y. Zhang; L. Huang; J. Zhang; A. N. De Souza Rastelli; J. Yang; D. Deng	2022	Anti-Inflammatory Efficacy of Curcumin as an Adjunct to Non-Surgical Periodontal Treatment: A Systematic Review and Meta-Analysis	Front Pharmacol	other use of cucrumin - not oral
