# Supplementary material for: Bioavailability of Oral Curcumin in Systematic Reviews: A Methodological Study
Source: Pharmaceuticals (Basel). 2024 Jan 28;17(2):164. doi: 10.3390/ph17020164 (PMC10891944; doi:10.3390/ph17020164)
Supplement: Supplementary file 1 [file pharmaceuticals-17-00164-s001.zip › Supplementary file S2. Included studies and raw data_revision.xlsx]

## Sheet: Raw data extraction
No.	Author	Year	Title	Reference	Type of studies included (RCT, NRS or both)	Number of studies included	Number of participants	Type of participants included as specified in methods (copy verbatim)	Participants categorized	Type of curcumin product that was specified in the review methods as eligible, either as an intervention or a comparator (copy verbatim)	Whether bioavailability was mentioned in the review methods (Yes/No)	If Yes, copy verbatim If No, write: NA	Categorization of mentions of bioavailability in methods - Category 1	Categorization of mentions of bioavailability in methods - Category 2	Whether any statistical analyses were mentioned in the methods regarding bioavailability (Yes/No)	If Yes, copy verbatim If No, write: NA	Categorization of statistical analysis mentioned in the methods	Whether bioavailability was mentioned in the review results (Yes/No)	If Yes, copy verbatim If No, write: NA	Results - copy 2	Results - copy 3	Results - copy 4	Results - copy 5	Results - copy 6	Results - copy 7	Results - copy 8	Categorizations of mentions of bioavailability in results - Category 1	Categorizations of mentions of bioavailability in results - Category 2	Whether bioavailability was mentioned in the discussion (Yes/No; indicate "NA" if there was no separate Discussion section)	If Yes, copy verbatim If No or NA, write: NA	Discussion - Copy 2	Discussion - Copy 3	Discussion - Copy 4	Discussion - Copy 5	Categorization of mentions of bioavailability in discussion - Category 1	Categorization of mentions of bioavailability in discussion - Category 2	Categorization of mentions of bioavailability in discussion - Category 3	Categorization of mentions of bioavailability in discussion - Category 4	Whether bioavailability was mentioned in the conclusion (Yes/No: if there was No conclusion in the manuscript write NA)	If Yes, copy verbatim If No, write: NA	Conclusion - copy 2	Conclusion - copy 3	Categorization of mentions of bioavailability in conclusion - Category 1	Categorization of mentions of bioavailability in conclusion - Category 2	Categorization of mentions of bioavailability in conclusion - Category 3	Is source of funding for the review reported? (Yes/No)	If Yes, copy verbatim If No, write: NA	If reported, category of funding (commercial, non-commercial, mixed, no funding)	Is there a "conflict of interest" statement reported? (Yes/No)
1	Abdelazeem	2022a	The effects of curcumin as dietary supplement for patients with polycystic ovary syndrome: An updated systematic review and meta-analysis of randomized clinical trials	Abdelazeem, B., Abbas, K. S., Shehata, J., Baral, N., Banour, S., & Hassan, M. (2022). The effects of curcumin as dietary supplement for patients with polycystic ovary syndrome: An updated systematic review and meta-analysis of randomized clinical trials. Phytotherapy research : PTR, 36(1), 22–32. https://doi.org/10.1002/ptr.7274	RCT	5	296	patients with polycystic ovary syndrome (PCOS)	Polycystic ovary syndrome	curcumin (CUR)	No	NA			No	NA		Yes	Table 1: (treatment group intervetion) Highly bioavailable gel optimized Curcumin								Intervention description		Yes	Curcumin is hydrophobic with limited systemic bioavailability following oral dosing and cannot be given intravenously. The concomitant use of black pepper (Piper nigrum) or piperine (Cui et al., 2009; Yu & Huang, 2012) or emulsifiers and hydrophilic carriers may improve oral absorption and systemic bioavailability (Gopi et al., 2017).	CUR has poor bioavailability, rapid elimination, and chemical instability (Anand, Kunnumakkara, Newman, & Aggarwal, 2007). Despite trying to overcome that by additives and pharmacological combinations, investigations of these new formulas versus standard CUR are still not well researched (Lopresti, 2018). However, new nanoparticles showed positive results (Gupta et al., 2020).	Asan et al. used a highly bioavailable gel optimized CUR 93.34 mg once daily, which is equivalent to 1900 g of dry extract C. longa, Heshmati et al. used CUR capsule 500 mg three time per day, Jamilian et al. used CUR capsule 500 mg once daily, Sohaei et al. used CUR capsule 500 mg twice per day, Sohrevardi et al. used CUR nanomicelle 80 mg once daily, which enhance the solubility and bioavailabi…			General comments about curcumin bioavailability	Intervention description			No	NA						No	NA	NA	Yes
2	Abdelazeem	2022b	The effects of curcumin as dietary supplement for patients with COVID-19: A systematic review of randomized clinical trials	Abdelazeem, B., Awad, A. K., Elbadawy, M. A., Manasrah, N., Malik, B., Yousaf, A., Alqasem, S., Banour, S., & Abdelmohsen, S. M. (2022). The effects of curcumin as dietary supplement for patients with COVID-19: A systematic review of randomized clinical trials. Drug discoveries & therapeutics, 16(1), 14–22. https://doi.org/10.5582/ddt.2022.01017	RCT	6	480	Patients with COVID-19, no age criterion	COVID-19	curcumin	No	NA			No	NA		No	NA										Yes	One limitation of using curcumin as a therapeutic agent is its poor bioavailability. It is poorly absorbed, has a rapid metabolism, and is subsequently eliminated rapidly from the body. Several formulations have been prepared to enhance its bioavailability. For example, The combination of curcumin with piperine, the main active ingredient of black pepper, was associated with a 2,000% increase in …	Therefore, curcumin is considered a potential therapeutic agent for COVID-19. However, further RCTs are required to evaluate the bioavailability, efficacy, and safety of the use of Nanocurcumin in COVID-19 patients.				General comments about curcumin bioavailability				No	NA						Yes	None.	No funding	Yes
3	Adel Mehraban	2021	Targeting dyslipidemia by herbal medicines: A systematic review of meta-analyses	Adel Mehraban, M. S., Tabatabaei-Malazy, O., Rahimi, R., Daniali, M., Khashayar, P., & Larijani, B. (2021). Targeting dyslipidemia by herbal medicines: A systematic review of meta-analyses. Journal of ethnopharmacology, 280, 114407. https://doi.org/10.1016/j.jep.2021.114407	RCT	5	2970	Human without limitation in age, sex, or health status	Not reported	Not reported	No	NA			No	NA		No	NA										No	NA									No	NA						Yes	This research did not receive any specific grant from funding agencies in the public, commercial, or not-for-profit sectors.	No funding	Yes
4	Ahmad	2022	Natural remedies for Alzheimer's disease: A systematic review of randomized controlled trials	Ahmad, S., Ahmed, S. B., Khan, A., Wasim, M., Tabassum, S., Haider, S., Ahmed, F., Batool, Z., Khaliq, S., Rafiq, H., Tikmani, P., & Gilani, A. U. (2023). Natural remedies for Alzheimer's disease: A systematic review of randomized controlled trials. Metabolic brain disease, 38(1), 17–44. https://doi.org/10.1007/s11011-022-01063-9 Epub 2022 Jan 25	RCT	2	207	Patients aged 60 years or older and diagnosed with Alzheimer’s, demen- tia, irrespective of gender	Alzheimer's disease	Not reported	No	NA			No	NA		No	NA										Yes	However, AD outcomes may vary, as the chemicals extracted from herbs often show less bioavailability compared to the whole plant (Ahmed and Gilani 2014).					General comments about curcumin bioavailability				No	NA						Yes	The research was conducted in the absence of any fnancial and commercial relationship.	No funding	Yes
5	Akbari	2019	The Effects of Curcumin on Weight Loss Among Patients With Metabolic Syndrome and Related Disorders: A Systematic Review and Meta-Analysis of Randomized Controlled Trials	Akbari, M., Lankarani, K. B., Tabrizi, R., Ghayour-Mobarhan, M., Peymani, P., Ferns, G., Ghaderi, A., & Asemi, Z. (2019). The Effects of Curcumin on Weight Loss Among Patients With Metabolic Syndrome and Related Disorders: A Systematic Review and Meta-Analysis of Randomized Controlled Trials. Frontiers in pharmacology, 10, 649. https://doi.org/10.3389/fphar.2019.00649	RCT	14	1049	Humans, not specified.	Not reported	Curcumin supplements	No	NA			No	NA		No	NA										Yes	The main limitation of the current study is that most of the included studies were performed with unformulated curcumin, which has low bioavailability due to poor absorption, rapid metabolism, and rapid removal from the body.					Limitations due to using low bioavailability formulation				No	NA						Yes	The current study was founded by a grant number (97-01-106- 16976) from the Vice-chancellor for Research, Shiraz University of Medical Sciences, Shiraz, Iran.	Non-commercial	Yes
6	Al-Karawi	2016	The Role of Curcumin Administration in Patients with Major Depressive Disorder: Mini Meta-Analysis of Clinical Trials	Al-Karawi, D., Al Mamoori, D. A., & Tayyar, Y. (2016). The Role of Curcumin Administration in Patients with Major Depressive Disorder: Mini Meta-Analysis of Clinical Trials. Phytotherapy research : PTR, 30(2), 175–183. https://doi.org/10.1002/ptr.5524	RCT	6	342	Humans, not specified.	Not reported	curcumin	Yes (addition of absorption enhancers mentioned)	Subgroup analyses were also performed subdividing studies according to age group (middle versus old age groups), duration of intervention (6 weeks or more versus less than 6 weeks), dosage of curcumin (1 g/day versus less than 1 g/day), addition of absorption enhancers (curcumin plus piperine versus curcumin with no enhancers), presence of other comorbidities (no comorbidities versus comorbiditie…	Statistics		Yes (addition of absorption enhancers)	Subgroup analyses were also performed subdividing studies according to age group (middle versus old age groups), duration of intervention (6 weeks or more versus less than 6 weeks), dosage of curcumin (1 g/day versus less than 1 g/day), addition of absorption enhancers (curcumin plus piperine versus curcumin with no enhancers), presence of other comorbidities (no comorbidities versus comorbiditie…	Subgroup analysis	Yes (addition of absorption enhancers)	Further stratification of the pooled data was carried out according to the addition of the absorption_x0002_enhancer piperine, the active ingredient in black pepper. Although not significantly different, trials that administrated curcumin with piperine had less effect (SMD =_x0001_0.33; 95% CI =_x0001_0.65, _x0001_0.01; p = 0.05) as compared with the administration of curcumin without absorption …								Subgroup analysis results		Yes	It is noteworthy that a patented formulation of curcumin (BCM-95) was administered instead of the conventional curcumin plus piperine in two trials (Lopresti et al., 2014; Sanmukhani et al., 2014). With this formulation, the relative bioavailability of curcumin was assumed to be superior as compared with curcumin–piperine formula (Antony et al., 2008).	More-over, two trials used a low dosage of piperine (10 mg/day), which may not be enough to enhance the bioavailability of curcumin (Panahi et al., 2015; Esmaily et al., 2015). Only one study used a high dose of piperine (50 mg/day), but it also administered a low dose of curcumin (500mg/day), which may explain why it had no significant effect on depression (Bergman et al., 2013).	Future studies addressing the dose-response assessment of curcumin’s effect on depression are needed. This is also true regarding the dosage of piperine and which dose is optimal to enhance curcumin’s absorption and bioavailability.			Intervention description	Recommendations for future studies			No	NA						No	NA	NA	Yes
7	Al-Maweri	2019	Efficacy of curcumin for management of oral submucous fibrosis: a systematic review of randomized clinical trials	Al-Maweri S. A. (2019). Efficacy of curcumin for management of oral submucous fibrosis: a systematic review of randomized clinical trials. Oral surgery, oral medicine, oral pathology and oral radiology, 127(4), 300–308. https://doi.org/10.1016/j.oooo.2019.01.010	Both	5	252	Individual in any age group, diagnosed clinically and/or histopathologically with OSF.	Oral submucous fibrosis	curcumin	No	NA			No	NA		No	NA										Yes	Poor bioavailability is a key limitation of curcumin. Studies have shown that curcumin has low bioavailability because of its poor absorption, fast metabolism in the liver, and rapid elimination from the body (Prasad et al., 2014). To improve systemic bioavailability, several formulations of curcumin have been prepared, including the combination of curcumin with other compounds, such as piperine …	Piperine, a natural compound, has been reported to have a positive effect on pharmacokinetics (absorption and bioavailability) of curcumin (Prasad et al., 2014; Shoba et al., 1998). One study showed that curcumin bioavailability in humans was increased by 2000% at 45 minutes after curcumin was coadministered (orally) with piperine (Shoba et al., 1998).	In the present review, 3 of the 6 included studies (Saran et al.,2018; Piyush et al., 2018; Yadav et al., 2014) used a combination of piperine (5 mg) and curcumin, resulting in significant improvement in pain and other clinical signs of OSF.			General comments about curcumin bioavailability	Intervention description	Results of the studies		No	NA						No	NA	NA	No
8	Altobelli	2021	Potential Therapeutic Effects of Curcumin on Glycemic and Lipid Profile in Uncomplicated Type 2 Diabetes-A Meta-Analysis of Randomized Controlled Trial	Altobelli, E., Angeletti, P. M., Marziliano, C., Mastrodomenico, M., Giuliani, A. R., & Petrocelli, R. (2021). Potential Therapeutic Effects of Curcumin on Glycemic and Lipid Profile in Uncomplicated Type 2 Diabetes-A Meta-Analysis of Randomized Controlled Trial. Nutrients, 13(2), 404. https://doi.org/10.3390/nu13020404	RCT	7	590	Not reported	Not reported	Not reported	No	NA			No	NA		No	NA										Yes	Overall, curcumin has a low bioavailability due to its hydrophobicity, so the pharmacologically active form is administered with a lipid vehicle or in association with piperine (Shaik et al., 2009; Kunnumakkara et al., 2017).					General comments about curcumin bioavailability				No	NA						Yes	This research received no external funding. The founding sponsors had no role in the design of the study; in the collection, analyses, or interpretation of data; in the writing of the manuscript, and in the decision to publish the results.	No funding	Yes
9	Ara	2016	Research on curcumin: A meta-analysis of potentially malignant disorders	Ara, S. A., Mudda, J. A., Lingappa, A., & Rao, P. (2016). Research on curcumin: A meta-analysis of potentially malignant disorders. Journal of cancer research and therapeutics, 12(1), 175–181. https://doi.org/10.4103/0973-1482.171370	Both	3	130	Participants included individuals in any age group with a confirmed diagnosis, by clinical examination and or biopsy.	Not reported	curcumin	No	NA			No	NA		No	NA										No	NA									No	NA						Yes	Nil.	No funding	Yes
10	Arabi	2022	The effects of curcumin-containing supplements on inflammatory biomarkers in hemodialysis patients: A systematic review and meta-analysis	Arabi, S. M., Bahari, H., Hamidipor, S., Bahrami, L. S., Feizy, Z., Nematy, M., Kesharwani, P., & Sahebkar, A. (2022). The effects of curcumin-containing supplements on inflammatory biomarkers in hemodialysis patients: A systematic review and meta-analysis. Phytotherapy research : PTR, 36(12), 4361–4370. https://doi.org/10.1002/ptr.7642	RCT	5	268	Adult patients (≥18 years old) with chronic renal failure undergoing maintenance HD (CRF was defined as glomerular filtration rate less than 30 ml/min for greater than three months).	Chronic renal failure	Mono-preparation curcumin or nano-curcumin or turmeric supplement	No	NA			No (Unclear - differrent curcumin forms were compared)	Subgroup analyses by mean age, curcumin form, study length, and modification was used to investigate potential clinical causes of reported heterogeneity.		No	NA										Yes (mentioned under Limitations section)	LIMITATIONS: Second, different types of curcumin-containing supplements with different degrees of bioavailability, variation in the duration of supplementation, and different curcumin dosages led to an increase in heterogeneity among studies whose results should be interpreted with caution.									No	NA						Yes	The author(s) received no financial support for the research, author- ship, and/or publication of this article.	No funding	Yes
11	Ashtary-Larky	2021	The Effects of Nano-Curcumin Supplementation on Risk Factors for Cardiovascular Disease: A GRADE-Assessed Systematic Review and Meta-Analysis of Clinical Trials	Ashtary-Larky, D., Rezaei Kelishadi, M., Bagheri, R., Moosavian, S. P., Wong, A., Davoodi, S. H., Khalili, P., Dutheil, F., Suzuki, K., & Asbaghi, O. (2021). The Effects of Nano-Curcumin Supplementation on Risk Factors for Cardiovascular Disease: A GRADE-Assessed Systematic Review and Meta-Analysis of Clinical Trials. Antioxidants (Basel, Switzerland), 10(7), 1015. https://doi.org/10.3390/antiox1…	RCT	9	510	Adults (≥18 years)	Not reported	Nanocurcumin	No	NA			No	NA		No	NA										Yes	However, nano-curcumin’s higher solubility and bioavailability compared to curcumin may be a potential factor (Bhwana et al., 2011).	The reasoning behind the beneficial BP-lowering effect of nano-curcumin compared to the lack of improvement following curcumin supplementation is unclear. However, nano-curcumin’s higher solubility and bioavailability compared to curcumin may be a potential factor [74].	Nano-curcumin supplementation enhances NO synthesis and bioavailability by reducing oxidative stress and improving endothelium-dependent vasodilation and reducing protein, lipid, and DNA damage [91,93].			General comments about curcumin bioavailability				No	NA						Yes	This research received no external funding.	No funding	Yes
12	Atefi	2021	A Systematic Review of the Clinical Use of Curcumin for the Management of Gastrointestinal Diseases	Atefi, M., Darand, M., Entezari, M. H., Jamialahmadi, T., Bagherniya, M., & Sahebkar, A. (2021). A Systematic Review of the Clinical Use of Curcumin for the Management of Gastrointestinal Diseases. Advances in experimental medicine and biology, 1291, 295–326. https://doi.org/10.1007/978-3-030-56153-6_18	RCT	17	1153	Participants with GI diseases	Gastrointestinal diseases	curcumin or turmeric	No	NA			No	NA		No	NA										Yes	Curcumin has poor bioavailability [47]	As curcuminoids are poorly and variably digested in the GI tract [52], it is still not certain if the observed therapeutic effects depend on bioavailability.				General comments about curcumin bioavailability				No	NA						No	NA	NA	No
13	Atkin	2017	Curcuminoids Lower Plasma Leptin Concentrations: A Meta-analysis	Atkin, S. L., Katsiki, N., Derosa, G., Maffioli, P., & Sahebkar, A. (2017). Curcuminoids Lower Plasma Leptin Concentrations: A Meta-analysis. Phytotherapy research : PTR, 31(12), 1836–1841. https://doi.org/10.1002/ptr.5905	RCT	4	465	Not reported	Not reported	curcuminoid products	No	NA			No	NA		No	NA										No	NA									No	NA						Yes	No funding was received for this.	No funding	Yes
14	Avila-Carassco	2021	Potential Therapeutic Effects of Natural Plant Compounds in Kidney Disease	Avila-Carrasco, L., García-Mayorga, E. A., Díaz-Avila, D. L., Garza-Veloz, I., Martinez-Fierro, M. L., & González-Mateo, G. T. (2021). Potential Therapeutic Effects of Natural Plant Compounds in Kidney Disease. Molecules (Basel, Switzerland), 26(20), 6096. https://doi.org/10.3390/molecules26206096	Both	3	219	Not reported	Not reported	Not reported	No	NA			No	NA		No	NA										Yes	Further investigations are also needed to evaluate the pharmacokinetic parameters of bioactive compounds, such as the ideal route of administration, dosage and bioavailability, metabolism, tissue distribution, and clearance, and pharmacodynamic parameters, such as the molecular mechanisms of action of bioactive compounds, to demonstrate their efficacy and safety in the short and long term in clin…					Recommendations for future studies				No	NA						Yes	This research received no external funding.	No funding	Yes
15	Azhdari	2019	Metabolic benefits of curcumin supplementation in patients with metabolic syndrome: A systematic review and meta-analysis of randomized controlled trials	Azhdari, M., Karandish, M., & Mansoori, A. (2019). Metabolic benefits of curcumin supplementation in patients with metabolic syndrome: A systematic review and meta-analysis of randomized controlled trials. Phytotherapy research : PTR, 33(5), 1289–1301. https://doi.org/10.1002/ptr.6323	RCT	6	395	The patients (males and females) for whom a diagnosis of MetS was made according to the criteria defined by NCEP‐ATP III guidelines or IDF criteria, age: 18–65 year.	Metabolic syndrome	Curcumin or curcuminoid supplement, curcumin extract, turmeric powder.	No	NA			No	NA		No	NA										Yes	Curcumin can effect on blood pressure through different mechanisms such as (a) decrease oxidative stress (Panahi et al., 2015) (the oxidative stress can effect on the sympathetic activity and cause neurogenic hypertension). (Wu et al., 2012); (b) reduce inflammatory markers (Jurenka, 2009; Lee et al., 2016; Panahi et al., 2015); (c) increasing nitric oxide bioavailability (improves resistance art…	Fifth, we could not perform subgroup analysis by a dose of curcumin and duration of intervention, due to lack of the number of studies. Sixth, the bioavailability of curcumin has not been evaluated in any of the included studies.				General comments about curcumin bioavailability	Lack of bioavailability evaluation in included studies			Yes	More studies should be carried out with large sample size, among different ethnic groups, different doses and types of the supplement (for access to high solubility and bioavailability curcumin), adjusting BMI for the target population, and different age groups.			More studies are needed with products with high bioavailability			Yes	Ahvaz Jundishapur University of Medical Sci- ences, Grant/Award Number: NRC‐9721	Non-commercial	Yes
16	Baccaglini	2013	Urban legends series: lichen planus	Baccaglini, L., Thongprasom, K., Carrozzo, M., & Bigby, M. (2013). Urban legends series: lichen planus. Oral diseases, 19(2), 128–143. https://doi.org/10.1111/j.1601-0825.2012.01953.x	RCT	2	53	Patients with OLP	Oral lichen planus	Not reported	No	NA			No	NA		No	NA										No	NA									No	NA						No	NA	NA	No
17	Bagherniya	2021a	Curcumin for the Treatment of Prostate Diseases: A Systematic Review of Controlled Clinical Trials	Bagherniya, M., Askari, G., Alikiaii, B., Abbasi, S., Soleimani, D., Sathyapalan, T., Jamialahmadi, T., & Sahebkar, A. (2021). Curcumin for the Treatment of Prostate Diseases: A Systematic Review of Controlled Clinical Trials. Advances in experimental medicine and biology, 1291, 345–362. https://doi.org/10.1007/978-3-030-56153-6_20	RCT	9	524	Patients with prostate disease as a primary disease	Prostate disease	curcumin or turmeric	No	NA			No	NA		No	NA										Yes	One possible difference may be related to the poor absorption and bioavailability of curcumin in its natural form [Lopresti et al., 2018]. To overcome this limitation, one of the studies reviewed here used nanocurcumin [Saadipoor et al., 2019], and one used a high bioavailability form of curcumin [Nouguci, 2017].	We suggest that new formulations of curcumin with high bioavailability should be applied in future studies, such as curcumin-piperine or phospholipid curcumin [Anand, 2007].				General comments about curcumin bioavailability	Recommendations for future studies			Yes	Further studies using curcumin, particularly high bioavailability forms of curcumin, are needed to assess the impact of curcumin on prostate diseases.			More studies are needed with products with high bioavailability			No	NA	NA	No
18	Bagherniya	2021b	The Clinical Use of Curcumin for the Treatment of Rheumatoid Arthritis: A Systematic Review of Clinical Trials	Bagherniya, M., Darand, M., Askari, G., Guest, P. C., Sathyapalan, T., & Sahebkar, A. (2021). The Clinical Use of Curcumin for the Treatment of Rheumatoid Arthritis: A Systematic Review of Clinical Trials. Advances in experimental medicine and biology, 1291, 251–263. https://doi.org/10.1007/978-3-030-56153-6_15	RCT	5	214	Human, but not specified	Not reported	turmeric/curcumin	No	NA			No	NA		Yes	Hydrogenated bioavailable curcumin CuroWhite: (A) low dose (250 mg) (B) high dose (500)	One study used curcumin nanomicelle (120 mg/day) [33], one used bioavailable hydrogenated curcumin (250 and 500 mg/day) [30], two studies analyzed curcumin (500 and 1000 mg/day) [29, 31], one study used curcumin in a mouthwash (for treatment of patients with both RA and periodontal diseases) [37], and in the fnal study, curcumin was used in conjunction with other natural compounds [32].	In two studies, two different doses of bioavailable curcumin were used at low and high doses, although no signifcant differences were observed compared to placebo [29, 30].						Results for studies using bioavailability enhancement		Yes	One of the major drawbacks of curcumin is its poor absorption and bioavailability which limits its application in the treatment of various diseases [Lopresti, 2018]. To overcome this limitation, in the studies reviewed here, novel curcumin compounds, which have a higher solubility and bioavailability compared to curcumin, were used. One of these was BCM-95®, which is not only natural, but also ha…	The other curcumin-related compounds with higher bioavailability were a hydrogenated curcuminoid formulation (CuroWhiteTM) [Jacob, 2019], curcuminoids in a turmeric matrix [Amalraj, 2017], and curcumin nanomicelles [Javadi, 2019]. Therefore, the use of these might account for the effcacy of curcumin on the reduction of RA symptoms in these studies.				General comments about curcumin bioavailability				No	NA						No	NA	NA	No
19	Bagherniya	2021c	The Use of Curcumin for the Treatment of Renal Disorders: A Systematic Review of Randomized Controlled Trials	Bagherniya, M., Soleimani, D., Rouhani, M. H., Askari, G., Sathyapalan, T., & Sahebkar, A. (2021). The Use of Curcumin for the Treatment of Renal Disorders: A Systematic Review of Randomized Controlled Trials. Advances in experimental medicine and biology, 1291, 327–343. https://doi.org/10.1007/978-3-030-56153-6_19	RCT	4	264	Patients with kidney or renal diseases as a primary disease or secondary condition.	Kidney diseases	curcumin or turmeric	No	NA			No	NA		No	NA										Yes	One of the major drawbacks of curcumin use is its poor absorption and bioavailability, which has severely limited its applications [Lopresti, 2018]. To overcome this limitation, one of the studies reviewed here used nano-curcumin [Afshar, 2012]. The use of new formulations of curcumin such as curcumin-piperine or phospholipid curcumin with greater bioavailability may lead to better results in tre…					General comments about curcumin bioavailability				No	NA						No	NA	NA	No
20	Banez	2020	A systemic review on the antioxidant and anti-inflammatory effects of resveratrol, curcumin, and dietary nitric oxide supplementation on human cardiovascular health	Banez, M. J., Geluz, M. I., Chandra, A., Hamdan, T., Biswas, O. S., Bryan, N. S., & Von Schwarz, E. R. (2020). A systemic review on the antioxidant and anti-inflammatory effects of resveratrol, curcumin, and dietary nitric oxide supplementation on human cardiovascular health. Nutrition research (New York, N.Y.), 78, 11–26. https://doi.org/10.1016/j.nutres.2020.03.002	Both	5	274	Not specified	Not reported	curcumin	No	NA			No	NA		No	NA										No	NA									No	NA						Yes	This research did not receive any specific grant from funding agencies in the public, commercial, or not-for-profit sectors.	No funding	Yes
21	Bannuru	2018	Efficacy of curcumin and Boswellia for knee osteoarthritis: Systematic review and meta-analysis	Bannuru, R. R., Osani, M. C., Al-Eid, F., & Wang, C. (2018). Efficacy of curcumin and Boswellia for knee osteoarthritis: Systematic review and meta-analysis. Seminars in arthritis and rheumatism, 48(3), 416–429. https://doi.org/10.1016/j.semarthrit.2018.03.001	RCT	7	793	Human subjects with knee OA	Osteoarthritis	Curcuminoid	Yes	We planned a priori sensitivity analyses based on pain outcome measure used, study sample size (≤30 vs. >30), study quality (High vs. Low), rescue analgesia accommodations (allowed vs. not allowed), and bioavailability of curcuminoid preparations (enhanced vs. not enhanced) all of which were contingent upon the availability of data.	Statistics		Yes	We planned a priori sensitivity analyses based on pain outcome measure used, study sample size (≤30 vs. >30), study quality (High vs. Low), rescue analgesia accommodations (allowed vs. not allowed), and bioavailability of curcuminoid preparations (enhanced vs. not enhanced) all of which were contingent upon the availability of data.	Sensitivity analysis	Yes	Subgroup analyses analyzing only RCTs that explicitly involved curcuminoid formulations with some manner of enhanced bioavailability produced similar results to analyses of all included studies with regard to pain and functional outcomes (Table 4).								Subgroup analysis results		No	NA									No	NA						Yes	Supported by: National Center for Complementary and Integrative Health (K23AT009374 and K24AT007323).	Non-commercial	Yes
22	Baziar	2020	The effects of curcumin supplementation on body mass index, body weight, and waist circumference in patients with nonalcoholic fatty liver disease: A systematic review and dose-response meta-analysis of randomized controlled trials	Baziar, N., & Parohan, M. (2020). The effects of curcumin supplementation on body mass index, body weight, and waist circumference in patients with nonalcoholic fatty liver disease: A systematic review and dose-response meta-analysis of randomized controlled trials. Phytotherapy research : PTR, 34(3), 464–474. https://doi.org/10.1002/ptr.6542	RCT	7	521	adult participants (≥18 years old)	Not reported	curcumin	No	NA			No	NA		No	NA										Yes	Curcumin is a candidate to be used as a dietary supplement and drug, but it has low water solubility and bioavailability (Anand, Kunnumakkara, Newman, & Aggarwal, 2007). Therefore, its efficacy on health variables in randomized controlled trials is limited (Esmaily et al., 2015; Mohammadi et al., 2013; Na et al., 2013; Nieman, Cialdella-Kam, Knab, & Shanely, 2012; Yang et al., 2014).	In recent years, researchers tried to develop a more water-soluble and bioavailable form of curcumin such as amorphous form, phospholipid complexes, an adjunct to piperine (black pepper), liposomal curcumin, and nanoparticles (Liu et al., 2016).	Two studies used nanocurcumin to deliver a highly bioavailable form of curcumin, whereas the other five studies used a natural form of curcumin with low bioavailability.			General comments about curcumin bioavailability	Results of the studies			No	NA						No	NA	NA	Yes
23	Beba	2022	The effect of curcumin supplementation on delayed-onset muscle soreness, inflammation, muscle strength, and joint flexibility: A systematic review and dose-response meta-analysis of randomized controlled trials	Beba, M., Mohammadi, H., Clark, C. C. T., & Djafarian, K. (2022). The effect of curcumin supplementation on delayed-onset muscle soreness, inflammation, muscle strength, and joint flexibility: A systematic review and dose-response meta-analysis of randomized controlled trials. Phytotherapy research : PTR, 36(7), 2767–2778. https://doi.org/10.1002/ptr.7477	RCT	10	316	Adult's population	Not reported	curcumin	Yes	Asian countries were using micro-particle curcumin while non-Asian countries were using the standard form of curcumin, and since the type of curcumin affects its bio-availability, we also decided to consider country and type of curcumin (standard or micro-particle) as potential sources of heterogeneity.	Heterogenetiy		No	NA		No	NA										Yes	Phase I clinical trials have shown that curcumin supplementation is safe even at high doses (12 g/day) in human but exhibit poor bioavailability. Major reasons contributing to the low plasma and tissue levels of curcumin appear to be due to poor absorption, rapid metabolism and rapid systemic elimination. Some strategies have been suggested to improve curcumin bioavailability, including the use o…	Piperine is a pungent nitrogen alkaloid that can increase the rate of nutrient absorption and bio-availability through boosting catecholamine-mediated thermogenic response, activities of brush border membrane enzymes, microvilli length, alterations in membrane dynamics and synthesis of proteins associated with the cytoskeletal function (Fernández-Lázaro, Mielgo-Ayuso, Cordova Martínez, & Seco-Cal…	Since curcumin formulations can affect its absorption and bioavailability and different countries were using different types of curcumin formulations (Asian countries were using micro-particle while non-Asian countries were using standard formulations), we decided to consider country and curcumin type as potential sources of heterogeneity too.			General comments about curcumin bioavailability	Heterogeneity			No	NA						Yes	We wish to confirm that there are no known conflicts of interest associated with this publication and there has been no significant financial support for this work that could have influenced its outcome.	No funding	Yes
24	Boyd	2019	Conditional Recommendations for Specific Dietary Ingredients as an Approach to Chronic Musculoskeletal Pain: Evidence-Based Decision Aid for Health Care Providers, Participants, and Policy Makers	Boyd, C., Crawford, C., Berry, K., Deuster, P., & HERB Working Group (2019). Conditional Recommendations for Specific Dietary Ingredients as an Approach to Chronic Musculoskeletal Pain: Evidence-Based Decision Aid for Health Care Providers, Participants, and Policy Makers. Pain medicine (Malden, Mass.), 20(7), 1430–1448. https://doi.org/10.1093/pm/pnz051	RCT	6	710	Adults (18+ years) with chronic pain due to musculoskeletal disorders.	Chronic pain due to musculoskeletal disorders	Curcuma	No	NA			No	NA		No	NA										No	NA									No	NA						Yes	Funding for this work was provided by the Preservation of the Force and Family Behavioral Health Program, Uniformed Services University award number HU0001-15–2-0053.	Non-commercial	Yes
25	Brondino	2014	Curcumin as a therapeutic agent in dementia: a mini systematic review of human studies	Brondino, N., Re, S., Boldrini, A., Cuccomarino, A., Lanati, N., Barale, F., & Politi, P. (2014). Curcumin as a therapeutic agent in dementia: a mini systematic review of human studies. TheScientificWorldJournal, 2014, 174282. https://doi.org/10.1155/2014/174282	Both	2	72	Patients with dementia	Dementia	curcumin	No	NA			No	NA		Yes	Of note, plasma levels of curcumin were undetectable after single doses, this is consistent with low bioavailability of oral curcumin.								Plasma levels of curcumin		Yes	Firstly, curcumin possesses poor oral bioavailability due to low absorption and rapid hepatic and intestinal metabolization [Ringman et al., 2005; Ireson et al., 2002]. This lead to low or undetectable plasma levels after single oral dose and, subsequently, potentially insufficient brain levels [Ringman et al., 2012]. To overcome this issue, new formulations are currently being developed. For ins…	Other promising directions come from nanoparticles, micelles, and liposomes, which represent optimal delivery systems for hydrophobic substances as curcumin. In particular, after administration of curcumin dispersed with colloidal nanoparticles, bioavailability showed a dramatic increase compared to curcumin alone [Sasaki et al., 2011] or curcumin combined with piperidine [Shaikh et al., 2009]. O…	Similar increases in bioavailability were observed if curcumin-phospholipid complex or polymeric micellar curcumin were administered [Ma et al., 2007; Liu et al., 2006].			General comments about curcumin bioavailability				No	NA						No	NA	NA	Yes
26	Chainani-Wu	2003	Safety and anti-inflammatory activity of curcumin: a component of tumeric (Curcuma longa)	Chainani-Wu N. (2003). Safety and anti-inflammatory activity of curcumin: a component of tumeric (Curcuma longa). Journal of alternative and complementary medicine (New York, N.Y.), 9(1), 161–168. https://doi.org/10.1089/107555303321223035	RCT	6	144	Not reported	Not reported	Not reported	No	NA			No	NA		No	NA										No	NA									No	NA						Yes	This work was supported by National Institutes of Health Grants K-16 DE00386 and T32DE07204.	Non-commercial	No
27	Chandan	2020	Curcumin use in ulcerative colitis: is it ready for prime time? A systematic review and meta-analysis of clinical trials	Chandan, S., Mohan, B. P., Chandan, O. C., Ahmad, R., Challa, A., Tummala, H., Singh, S., Dhawan, P., Ponnada, S., Singh, A. B., & Adler, D. G. (2020). Curcumin use in ulcerative colitis: is it ready for prime time? A systematic review and meta-analysis of clinical trials. Annals of gastroenterology, 33(1), 53–58. https://doi.org/10.20524/aog.2019.0439	RCT	7	380	Not reported	Not reported	curcumin	No	NA			No	NA		No	NA										Yes	Curcuminoids are lipophilic molecules and their absorption in the gastrointestinal tract can be low and variable [Shakeri, 2019]. Currently, we do not know whether the therapeutic effects of curcumin depend on its absorption and systemic bioavailability, or are more the result of a topical action on the intestinal mucosa. Clearly, there exists a significant “knowledge gap” regarding the use of cu…					General comments about curcumin bioavailability				No	NA						No	NA	NA	Yes
28	Changal	2020	Curcumin Preparations Can Improve Flow-Mediated Dilation and Endothelial Function: A Meta-Analysis	Changal, K. H., Khan, M. S., Bashir, R., & Sheikh, M. A. (2020). Curcumin Preparations Can Improve Flow-Mediated Dilation and Endothelial Function: A Meta-Analysis. Curcuminhaltige Präparate können die flussvermittelte Vasodilatation und die Endothelfunktion verbessern: Eine Metaanalyse. Complementary medicine research, 27(4), 272–281. https://doi.org/10.1159/000506180	RCT	4	166	Not reported	Not reported	curcumin	Yes	No other pharmacological data were available from the trials nor information on differing bioavailability.	Data on bioavailability not available		No	NA		No	NA										No	NA									No	NA						Yes	There was no financial support.	No funding	Yes
29	Chien	2021	Effects of Curcumin on Glycemic Control and Lipid Profile in Polycystic Ovary Syndrome: Systematic Review with Meta-Analysis and Trial Sequential Analysis	Chien, Y. J., Chang, C. Y., Wu, M. Y., Chen, C. H., Horng, Y. S., & Wu, H. C. (2021). Effects of Curcumin on Glycemic Control and Lipid Profile in Polycystic Ovary Syndrome: Systematic Review with Meta-Analysis and Trial Sequential Analysis. Nutrients, 13(2), 684. https://doi.org/10.3390/nu13020684	RCT	3	168	Patients with PCOS	Polycystic ovary syndrome	curcumin	No	NA			No	NA		No	NA										Yes	Third, the detailed information regarding the preparation of the capsule and concentration of curcumin is not mentioned in the included studies. It is well documented that curcumin has poor bio-availability due to low absorption in intestines [Dei Cas et al., 2019]. The difference in capsule design may affect the plasma concentration and the duration of the effects of curcumin.					General comments about curcumin bioavailability				No	NA						Yes	This study was supported by a grant from the Taipei Tzu Chi Hospital, Buddhist Tzu Chi Medical Foundation (TCRD-TPE-109-RT-6).	Non-commercial	Yes
30	Clark	2019	The effect of curcumin supplementation on circulating adiponectin: A systematic review and meta-analysis of randomized controlled trials	Clark, C. C. T., Ghaedi, E., Arab, A., Pourmasoumi, M., & Hadi, A. (2019). The effect of curcumin supplementation on circulating adiponectin: A systematic review and meta-analysis of randomized controlled trials. Diabetes & metabolic syndrome, 13(5), 2819–2825. https://doi.org/10.1016/j.dsx.2019.07.045	RCT	6	652	Not specified	Not reported	curcumin supplementation	No	NA			No	NA		No	NA										No	NA									No	NA						Yes	This research did not receive any specific grant from funding agencies in the public, commercial, or not-for-profit sectors.	No funding	Yes
31	Clifford	2021	The effect of dietary phytochemicals on nuclear factor erythroid 2-related factor 2 (Nrf2) activation: a systematic review of human intervention trials	Clifford, T., Acton, J. P., Cocksedge, S. P., Davies, K. A. B., & Bailey, S. J. (2021). The effect of dietary phytochemicals on nuclear factor erythroid 2-related factor 2 (Nrf2) activation: a systematic review of human intervention trials. Molecular biology reports, 48(2), 1745–1761. https://doi.org/10.1007/s11033-020-06041-x	RCT	3	122	Adult participants (≥18 years)	Not reported	Not reported	No	NA			No	NA		No	NA										Yes	The optimal dose will not only depend on the quantity administered, but on its bioavailability, concentration reached in target cells, and the patients’ age and health status [30].	The bioavailability of the dietary phytochemicals was overlooked by almost all studies in this review and should be prioritized in future trials.	There is growing evidence that the biological activity of some phytochemicals, such as curcumin, is augmented by the addition of piperine, partly as a result of improved bioavailability [Jangra et al., 2016; Antony, 2008]. Combinations such as these are worth exploring in future studies.			General comments about curcumin bioavailability	Lack of bioavailability evaluation in included studies	Recommendations for future studies		No	NA						Yes	The authors received no funding or sponsorship for this work.	No funding	Yes
32	Coelho	2020	The Use of Curcumin as a Complementary Therapy in Ulcerative Colitis: A Systematic Review of Randomized Controlled Clinical Trials	Coelho, M. R., Romi, M. D., Ferreira, D. M. T. P., Zaltman, C., & Soares-Mota, M. (2020). The Use of Curcumin as a Complementary Therapy in Ulcerative Colitis: A Systematic Review of Randomized Controlled Clinical Trials. Nutrients, 12(8), 2296. https://doi.org/10.3390/nu12082296	RCT	5	327	Individuals with IBD (UC or CD) of either sex and from any age group	Inflammatory bowel disease	Curcumin supplementation in the form of spice, capsule, or enema	No	NA			No	NA		No	NA										Yes	The bioavailability of orally ingested unformulated curcumin is low. High doses of curcumin (2–4 g) are usually required to improve bioavailability due to its hydrophobic nature, but recently, in addition to nanoformulations, studies have been conducted into a self-micro emulsifying drug delivery system (SMEDDS) for curcumin: hydrophilic drug droplets that can diffuse easily into the bloodstream,…	Although SMEDDS has been used successfully in a study, the current evidence on its usefulness is still scant. In a single-blind crossover study on healthy adults, the bioavailability of the curcumin micellar formulation was found to be 185 times higher than that of the same dose of unformulated curcumin [38]. Despite promising results concerning curcumin micellization, the study was conducted on …	In a recent systematic review, Jamwal [40] compared the pharmacokinetic effect of different curcumin formulations in healthy subjects. The formulations that exhibited a better bioavailability than unformulated curcumin were: NovaSol®, CurcuWin®, and LongVida®, which were found to achieve a 185, 136, and 100 times higher bioavailability, respectively. The studies cited report promising preliminary…	It is understood that very low doses of curcumin may not achieve the desired effect unless administered locally in the form of an enema, as in the study by Singla et al. [29], or in more bioavailable nanoformulations such as SinaCurcumin®, used in the study by Masoodi et al. [31].	However, this time may vary according to the pharmaceutical formulation used. Shorter intervention periods seem to be associated with more bioavailable curcumin formulations. Efforts are currently being made by different research groups to improve curcumin’s bioavailability, and further efforts will be needed to answer questions related to curcumin therapy in IBD.	General comments about curcumin bioavailability	Intervention description	Results of the studies		NA	NA						Yes	This research received no specific grant from any funding agency in the public, commercial, or not for-profit sectors.	No funding	Yes
33	Crawford	2019	Dietary Ingredients as an Alternative Approach for Mitigating Chronic Musculoskeletal Pain: Evidence-Based Recommendations for Practice and Research in the Military	Crawford, C., Boyd, C., Paat, C. F., Meissner, K., Lentino, C., Teo, L., Berry, K., & Deuster, P. (2019). Dietary Ingredients as an Alternative Approach for Mitigating Chronic Musculoskeletal Pain: Evidence-Based Recommendations for Practice and Research in the Military. Pain medicine (Malden, Mass.), 20(6), 1236–1247. https://doi.org/10.1093/pm/pnz040	RCT	4	830	Individuals with pain	Pain	Not reported	No	NA			No	NA		No	NA										No	NA									No	NA						Yes	Funding for this work was provided by the Preservation of the Force and Family Behavioral Health Program, Uniformed Services University (Award No. HU0001-15–2-0053).	Non-commercial	Yes
34	Dai	2021	Effectiveness of Curcuma longa extract versus placebo for the treatment of knee osteoarthritis: A systematic review and meta-analysis of randomized controlled trials	Dai, W., Yan, W., Leng, X., Chen, J., Hu, X., & Ao, Y. (2021). Effectiveness of Curcuma longa extract versus placebo for the treatment of knee osteoarthritis: A systematic review and meta-analysis of randomized controlled trials. Phytotherapy research : PTR, 35(11), 5921–5935. https://doi.org/10.1002/ptr.7204	RCT	10	783	Patients diagnosed with knee OA based on the criteria described by the American College of Rheumatology (Altman et al., 1986)	Osteoarthritis	Curcuma longa extract	No	NA			No	NA		No	NA										No	NA									No	NA						Yes	This work was supported by grants from the National Natural Science Foundation of China (Nos. 81672212, 81802153, and 81902205), the Beijing Natural Science Foundation (Nos. 7171014, 7174361, and 7182175), and the Beijing Municipal Science and Technology Commission (No. Z171100001017085).	Non-commercial	Yes
35	Daily	2016	Efficacy of Turmeric Extracts and Curcumin for Alleviating the Symptoms of Joint Arthritis: A Systematic Review and Meta-Analysis of Randomized Clinical Trials	Daily, J. W., Yang, M., & Park, S. (2016). Efficacy of Turmeric Extracts and Curcumin for Alleviating the Symptoms of Joint Arthritis: A Systematic Review and Meta-Analysis of Randomized Clinical Trials. Journal of medicinal food, 19(8), 717–729. https://doi.org/10.1089/jmf.2016.3705	RCT	7	817	Mostly middle-age and elderly men and women, although the ages varied among the studies. Subjects were recruited with degenerative primary knee osteoarthritis16–23 and rheumatoid arthritis 24 with mild-to-moderate severity according to the American Rheumatism Association criteria.	Osteoarthritis	Turmeric extracts and its components, mostly curcuminoids, ethanolic extracts of turmeric, curcumin and curcumin-containing mixture.	No	NA			No	NA		No	NA										Yes	However, the systemic bioavailability of curcumin is known to be poor.40 Several studies have reported that curcumin concentrations are extremely low or nonexistent in serum and tissues at 1, 2, 3, and 4 h after taking a single oral dose of 500–8000 mg in humans, and also after long-term oral administration of 440–2200 mg curcumin or curcuma extracts per day.41–43					General comments about curcumin bioavailability				No	NA						Yes	This work was supported by a grant from the Korea In- stitute of Oriental Medicine (grant no. K16291).	Non-commercial	Yes
36	De Melo	2018	Curcumin or combined curcuminoids are effective in lowering the fasting blood glucose concentrations of individuals with dysglycemia: Systematic review and meta-analysis of randomized controlled trials	de Melo, I. S. V., Dos Santos, A. F., & Bueno, N. B. (2018). Curcumin or combined curcuminoids are effective in lowering the fasting blood glucose concentrations of individuals with dysglycemia: Systematic review and meta-analysis of randomized controlled trials. Pharmacological research, 128, 137–144. https://doi.org/10.1016/j.phrs.2017.09.010	RCT	9	971	Participants were individuals older than 18 years. Patients with Type 1 diabetes; in use of insulin; hospitalized; and/or with chronic kidney diseases.	Diabetes mellitus type 1	Turmeric extract, curcuminoids, and curcumin	Yes (biodisponibility is mentioned)	Studies that used compounds with the intent to enhance curcumin biodisponibility, such as piperine, were included only if the same compound was used in the control group also.	Inclusion criteria		No	NA		No	NA										Yes (enchancement of dietary absorption is mentioned)	First, the techniques used to deliver curcuminoids varied across the included studies, ranging from the use of nanotechnology techniques and use of other compounds such as piperine. This variation may reduce the comparability between studies. Nevertheless, regarding the use of other compounds, such as piperine, used to enhance dietary absorption of curcuminoids, only studies that used it in both …					Intervention description				No	NA						No	NA	NA	Yes
37	Del Grossi Moura	2017	Oral herbal medicines marketed in Brazil for the treatment of osteoarthritis: A systematic review and meta-analysis	Del Grossi Moura, M., Lopes, L. C., Biavatti, M. W., Kennedy, S. A., de Oliveira E Silva, M. C., Silva, M. T., & de Cássia Bergamaschi, C. (2017). Oral herbal medicines marketed in Brazil for the treatment of osteoarthritis: A systematic review and meta-analysis. Phytotherapy research : PTR, 31(11), 1676–1685. https://doi.org/10.1002/ptr.5910	RCT	2	474	Adults (>18 years old) with a diagnosis of OA according to the criteria of the American College of Rheumatology (ACR)	Osteoarthritis	medications derived from any of the plant preparations (whole, powder, extract, crude drug, standardized mixture and drug extract ratio and solvent) - C. longa (or C. domestica), C. ambrosioides, C. curassavica (or C. verbenacea)	No	NA			No	NA		No	NA										No	NA									NA	NA						Yes	This work was financially supported by a grant of Governmental Graduate Education Institutions Program in Brazil known as PROSUP-CAPES.	Non-commercial	Yes
38	Demmers	2017	Effects of medicinal food plants on impaired glucose tolerance: A systematic review of randomized controlled trials	Demmers, A., Korthout, H., van Etten-Jamaludin, F. S., Kortekaas, F., & Maaskant, J. M. (2017). Effects of medicinal food plants on impaired glucose tolerance: A systematic review of randomized controlled trials. Diabetes research and clinical practice, 131, 91–106. https://doi.org/10.1016/j.diabres.2017.05.024	RCT	1	240	Patients with IGT diagnosed in accordance with the WHO criteria	Impaired glucose tolerance	Not reported	No	NA			No	NA		No	NA										No	NA									No	NA						Yes	This research did not receive any specific grant from funding agencies in the public, commercial, or not-for-profit sectors.	No funding	Yes
39	Derosa	2016	Effect of curcumin on circulating interleukin-6 concentrations: A systematic review and meta-analysis of randomized controlled trials	Derosa, G., Maffioli, P., Simental-Mendía, L. E., Bo, S., & Sahebkar, A. (2016). Effect of curcumin on circulating interleukin-6 concentrations: A systematic review and meta-analysis of randomized controlled trials. Pharmacological research, 111, 394–404. https://doi.org/10.1016/j.phrs.2016.07.004	RCT	9	609	Not reported	Not reported	Curcuminoids and tumeric preparations	No	NA			No	NA		Yes	Subgroup analyses were performed to assess the impact of administered dose and duration of supplementation with curcuminoids, and application of bioavailability-enhanced formulations on the effect size.								Subgroup analysis results		Yes	Also, only three studies examined the impact of curcumin bioavailability-enhanced formulations on IL-6 [42,43,49]. Active scientific research has been carried out to improve curcumin’s pharmacokinetics, systemic bioavailability, biological activity by loading curcumin into nano formulations [56]; now it should be verified if these novel formulations have stronger IL-6 lowering efficacy.	Finally, active scientific research has been carried out to improve curcuminoids’ pharmacokinetics, systemic bioavailability, and biological activity by loading curcuminoids into nanoformulations [3]; whether these novel formulations have stronger IL-6 lowering efficacy should be determined.				Lack of studies analyzing bioavailability enchanced formulations	General comments about curcumin bioavailability	Recommendations for future studies		No	NA						No	NA	NA	No
40	Di Lorenzo	2013	Plant food supplements with anti-inflammatory properties: a systematic review (II)	Di Lorenzo, C., Dell'Agli, M., Badea, M., Dima, L., Colombo, E., Sangiovanni, E., Restani, P., & Bosisio, E. (2013). Plant food supplements with anti-inflammatory properties: a systematic review (II). Critical reviews in food science and nutrition, 53(5), 507–516. https://doi.org/10.1080/10408398.2012.691916	RCT	5	259	Healthy/unhealthy populations	All population	Not reported	No	NA			No	NA		No	NA										No	NA									No	NA						Yes	The writing of this review was funded by the European Com- munity’s Seventh Framework Programme under grant agree- ment no. 245199.	Non-commercial	No
41	Doma	2022	Selected root plant supplementation reduces indices of exercise-induced muscle damage: A systematic review and meta-analysis	Doma, K., Devantier-Thomas, B., Gahreman, D., & Connor, J. (2022). Selected root plant supplementation reduces indices of exercise-induced muscle damage: A systematic review and meta-analysis. International journal for vitamin and nutrition research. Internationale Zeitschrift fur Vitamin- und Ernahrungsforschung. Journal international de vitaminologie et de nutrition, 92(5-6), 448–468. https://d…	RCT	12	273	Healthy adults, irrespective of gender and training background	Healthy individuals	curcumin	Yes	We then incorporated additional criteria to assess the strength of the study methodologies using previous recommendations (31), including: 1) whether participants were resistance-trained, or were exposed to resistance training within the last 6-months; 2) the bioavailability of the supplement was confirmed; and 3) the amount of active ingredient in the supplement was confirmed according to the ma…	Assessing strength of study methodology		No	NA		Yes	The least reported PEDro items were allocation concealment and confirmation of the bioavailability of the supplement.								Methodological assessment		Yes	With respect to future research, over 85% of studies neither concealed allocation of participants nor confirmed the bioavailability of root plants following ingestion. This could be particularly problematic for supplements with curcumin, given that curcumin is poorly absorbed in its natural state (68), and thus the absorption rate of root plants should be confirmed in future studies.					Recommendations for future studies				No	NA						Yes	The authors do not declare any financial interest or benefit that has arisen from the direct applications of your research.	No funding	Yes
42	Ebrahimzadeh	2021	Effects of curcumin supplementation on inflammatory biomarkers in patients with Rheumatoid Arthritis and Ulcerative colitis: A systematic review and meta-analysis	Ebrahimzadeh, A., Abbasi, F., Ebrahimzadeh, A., Jibril, A. T., & Milajerdi, A. (2021). Effects of curcumin supplementation on inflammatory biomarkers in patients with Rheumatoid Arthritis and Ulcerative colitis: A systematic review and meta-analysis. Complementary therapies in medicine, 61, 102773. https://doi.org/10.1016/j.ctim.2021.102773	RCT	6	438	Adults with any of two auto-immune disorders (rheumatoid arthritis and ulcerative colitis)	Rheumatoid arthritis and ulcerative colitis	curcumin	No	NA			No	NA		Yes	Because of the high bioavailability of curcumin nanomicelle that was used in the Javadi study,33 we conducted analysis without it once again, but the overall results did not change (WMD: − 63.32; 95 % CI: − 105.77, − 20.87, I 2 = 99.7 %).								Sensitivity analysis results		No	NA									No	NA						No	NA	NA	Yes
43	Fakhri	2022	Effect of Medicinal Plants and Natural Products on Liver Enzymes in Non-alcoholic Fatty Liver Patients in Iran: A Systematic Review and Meta-Analysis	Fakhri, M., Fakheri, H., Azadbakht, M., Moosazadeh, M., & Yousefi, S. S. (2022). Effect of Medicinal Plants and Natural Products on Liver Enzymes in Non-alcoholic Fatty Liver Patients in Iran: A Systematic Review and Meta-Analysis. International journal of preventive medicine, 13, 87. https://doi.org/10.4103/ijpvm.IJPVM_313_20	Both	7	223	NAFLD patients with no limitations regarding age, gender, race	NAFLD	Not reported	No	NA			No	NA		No	NA										No	NA									No	NA						Yes	This study has been conducted under the financial support of the Mazandaran University of Medical Sciences by a grant from the deputy of research and technology of Mazandaran University of Medical Sciences, Sari, (funding code: 98-12-7-6337).	Non-commercial	Yes
44	Fang	2021	The effect of curcumin supplementation on recovery following exercise-induced muscle damage and delayed-onset muscle soreness: A systematic review and meta-analysis of randomized controlled trials	Fang, W., & Nasir, Y. (2021). The effect of curcumin supplementation on recovery following exercise-induced muscle damage and delayed-onset muscle soreness: A systematic review and meta-analysis of randomized controlled trials. Phytotherapy research : PTR, 35(4), 1768–1781. https://doi.org/10.1002/ptr.6912	RCT	9	257	Healthy individuals aged >18 years old without history of muscles injury.	Healthy individuals	curcumin	No	NA			No	NA		No	NA										Yes	Curcumin and other curcuminoids has previously been shown to have poor solubility, low absorption from digestive system, fast metabolism, and fast systemic elimination, which relate to an overall low oral bioavailability (Jäger et al., 2019). It can be speculated that because the very low bioavailability of curcumin (Kimura et al., 2018), more curcumin usage has been shown to enhance the bioavail…	Piperine (active component of black pepper) has been administered together with some nutrients, vitamins and minerals as a bioavailability enhancer (M Majeed, Badmaev, & Prakash, 1999). The heat effect is a manifestation of the piperine biological activity contained in the black pepper. Piperine in the form of 1-piperopiperidine, motivates thermogenic action in the small intestine epithelial cell…	The mechanism of action explicable for the bioavailability enhancing effect of piperine is because a small amount of piperine motivates the release of catecholamines and thermogenic hormones whose activity is made possible by the presence of cyclic adenosine monophosphate (cAMP) (Muhammed Majeed & Prakash, 2007). The thermogenic effect has been localized in the intestine epithelial cells that inc…	The main limitation in this study is that curcumin bioavailability is yet to be unequivocally established in either rodents or human subjects (Anand, Kunnumakkara, Newman, & Aggarwal, 2007).		General comments about curcumin bioavailability	Limitationg regarding lack of studies analyzing bioavailability			No	NA						No	NA	NA	Yes
45	Farzaei	2018	Curcumin in Liver Diseases: A Systematic Review of the Cellular Mechanisms of Oxidative Stress and Clinical Perspective	Farzaei, M. H., Zobeiri, M., Parvizi, F., El-Senduny, F. F., Marmouzi, I., Coy-Barrera, E., Naseri, R., Nabavi, S. M., Rahimi, R., & Abdollahi, M. (2018). Curcumin in Liver Diseases: A Systematic Review of the Cellular Mechanisms of Oxidative Stress and Clinical Perspective. Nutrients, 10(7), 855. https://doi.org/10.3390/nu10070855	RCT	2	167	Not reported	Not reported	Not reported	No	NA			No	NA		No	NA										Yes	The first report on the bioavailability of curcumin was in 1978 [131]. More experiments have been performed in order to understand the reason behind the poor bioavailability and distribution of curcumin in liver, spleen and kidney or heart [131–134]. Zein, a corn protein, recently was used to improve the bioavailability of curcumin and liver targeting [135]. For improving the bioavailability of c…	On the other hand, human clinical studies on the bioavailability and efficacy of curcumin have been mainly performed on patients with cancer or diabetes. The results showed that curcumin is characterized by low systemic bioavailability with rapid metabolism in liver and excretion [142].	As discussed previously, curcumin has low bioavailability. However, several clinical trials as well as preclinical studies confirmed the protective and therapeutic effects of curcumin in different oxidative associated diseases including liver disorders. Different evidences have suggested that the therapeutic activities of this natural molecule, despite its undesirable pharmacokinetic properties, …			General comments about curcumin bioavailability				Yes	Present review revealed that further in vitro and preclinical studies are encouraged to recognize the exact bioavailability, bioefficacy and cellular transduction signaling pathways of curcumin in managing oxidative associated liver diseases.			Future studies need to explore the effect of bioavailability			Yes	This research received no external funding.	No funding	Yes
46	Feng	2022	Efficacy and safety of curcuminoids alone in alleviating pain and dysfunction for knee osteoarthritis: a systematic review and meta-analysis of randomized controlled trials	Feng, J., Li, Z., Tian, L., Mu, P., Hu, Y., Xiong, F., & Ma, X. (2022). Efficacy and safety of curcuminoids alone in alleviating pain and dysfunction for knee osteoarthritis: a systematic review and meta-analysis of randomized controlled trials. BMC complementary medicine and therapies, 22(1), 276. https://doi.org/10.1186/s12906-022-03740-9	RCT	11	884	patients diagnosed with knee OA according to the criteria proposed by the American College of Rheumatology (ACR)	Osteoarthritis	oral CURs	No	NA			No	NA		No	NA										Yes	Despite the highly pleiotropy in knee OA, the application of CURs is controversial due to poor oral bioavailability. Numerous studies have focused on methods to optimize the pharmacokinetics of CURs [77]. Among the included studies, ten used bioavailable CURs, such as nanocurcumin [61, 70, 71], liposome CURs complexes [58, 67] and so on, while the other fve used pure extracts from CL. Teoreticall…	Each study in this meta-analysis applied different metrics and tactics to remodel the bioavailability of CURs, direct comparisons between different CURs products are essential to verify our findings and seek a cost-effective agent. Predictably, bio-optimization techniques with more than one approach to conquer the hindrances (e. g., poor water solubility, rapid metabolism, and instability) to ora…	Predictably, bio-optimization techniques with more than one approach to conquer the hindrances (e. g., poor water solubility, rapid metabolism, and instability) to oral bioavailability would achieve signifcant improvement in the efectiveness of CURs. Tus theoretically, the requirement for CURs of lower dosage and better compliance without afecting curative efects for knee OA may be met by the opt…	Various studies focused on diverse diseases have proved that CURs are effective without major safety concerns even at high doses such as 6 g/day [78], which indicated that the main limitation of optimal dosage is the bioavail- ability of CURs. Thus theoretically, the requirement for CURs of lower dosage and better compliance with- out affecting curative effects for knee OA may be met by the optim…		General comments about curcumin bioavailability	Heterogeneity			No	NA						Yes	The research is funded by Sichuan Provincial Administration of traditional Chinese Medicine, the project number is 2021MS454, the special fund for 100 Talents Program of the First Afliated Hospital of Chengdu University of TCM, the project number is 20-Y14, and the scientifc research promotion plan of “Xinglin Scholars” Discipline Talents of Chengdu University of Traditional Chinese Medicine, the…	Non-commercial	Yes
47	Ferguson	2021	Anti-inflammatory effects of oral supplementation with curcumin: a systematic review and meta-analysis of randomized controlled trials	Ferguson, J. J. A., Abbott, K. A., & Garg, M. L. (2021). Anti-inflammatory effects of oral supplementation with curcumin: a systematic review and meta-analysis of randomized controlled trials. Nutrition reviews, 79(9), 1043–1066. https://doi.org/10.1093/nutrit/nuaa114	RCT	28	2043	Adult patients >18 years	Not reported	Oral curcumin supplementation for 3 days in any form or dosagea	Yes	Subgroup and moderator analyses were conducted on the basis of whether curcumin, curcuminoids, or tur- meric were used in the intervention; whether products were BE (bioavailability-enhanced) or non-BE; the study quality rating; and if par- ticipants were healthy or unhealthy.	Statistics		Yes	Subgroup and moderator analyses were conducted on the basis of whether curcumin, curcuminoids, or tur- meric were used in the intervention; whether products were BE (bioavailability-enhanced) or non-BE; the study quality rating; and if par- ticipants were healthy or unhealthy.	Subgroup analysis	Yes	Bioavailability-enhancement status of intervention product. A significantly large reduction in CRP concen- trations was reported after intake of BE formulations (n ¼ 16 treatment arms from 15 studies; P < 0.001), whereas non-BE formulations (n ¼ 6) also led to a sig- nificantly large reduction but to a lesser extent (P < 0.001) (Figure 4A). A significantly large reduction in IL-6 concentrations w…								Subgroup analysis results		Yes	A range of products with varying methods used to enhance the bioavailability of curcumin were used in the included studies. These included formulations of nano-curcumin, nanomicelles, solid lipid particle formulations, nonpolar sandwich technology, and complexing curcuminoids with piperine or phospholipids. The diversity in methods used to enhance the bioavailability of curcumin may have influenc…	This intention was to capture studies involving curcumin formulations with or without enhanced bioavailability irrespective of the method used for bio-enhancement, analyzing all pro-inflammatory markers, and including the populations regardless of their health status.	Bioavailability-enhanced curcuminoids were consistently effective in lowering systemic levels of CRP, IL-6, and TNF-a. The majority of BE curcuminoid formulations in the meta-analysis were curcuminoids plus BioPerineVR (n 1⁄4 8 of 13 treatment arms). Piperine is the active ingredient in BioPerineVR and is a phenolic extract of black pepper known to enhance absorption and bioavailability of curcum…			General comments about curcumin bioavailability	Results of the studies			Yes (bio-enhancement is mentioned)	Additional research comparing the various BE formulations at comparable doses of curcumin or curcuminoids are warranted to better understand the optimal dose, duration, bio-enhancement method, and applicability to specific disease populations.			Future research needs to compare various formulations regarding bioavailability			Yes	This work was partially supported by a contribution from the Advanced Nutrition Unit at Sanitarium Health & Wellbeing Company, which had no input in the conduct, analysis, or reporting of this study.	Commercial	Yes
48	Fernandes	2021	Systematic Review and Meta-Analysis of Preventative Strategies for Acute Kidney Injury in Patients Undergoing Abdominal Aortic Aneurysm Repair	Fernandes, M., Majoni, M., Garg, A. X., & Dubois, L. (2021). Systematic Review and Meta-Analysis of Preventative Strategies for Acute Kidney Injury in Patients Undergoing Abdominal Aortic Aneurysm Repair. Annals of vascular surgery, 74, 419–430. https://doi.org/10.1016/j.avsg.2020.12.061	RCT	1	606	Adult patients undergoing elective abdominal aortic aneurysm repair by the open and/or the endovascular procedure (juxtarenal, suprarenal, pararenal and infrarenal)	Abdominal aortic aneurysm repair	Not reported	No	NA			No	NA		No	NA										No	NA									No	NA						Yes	This work was supported by the Blair foundation vascular surgery research fund who had no role or involvement in this research.	Non-commercial	Yes
49	Fernández-Lázaro	2020	Modulation of Exercise-Induced Muscle Damage, Inflammation, and Oxidative Markers by Curcumin Supplementation in a Physically Active Population: A Systematic Review	Fernández-Lázaro, D., Mielgo-Ayuso, J., Seco Calvo, J., Córdova Martínez, A., Caballero García, A., & Fernandez-Lazaro, C. I. (2020). Modulation of Exercise-Induced Muscle Damage, Inflammation, and Oxidative Markers by Curcumin Supplementation in a Physically Active Population: A Systematic Review. Nutrients, 12(2), 501. https://doi.org/10.3390/nu12020501	RCT	11	237	Healthy exercise practitioners	Healthy individuals	curcumin	No	NA			No	NA		Yes	In ten of the eleven articles, some commercial supplement of curcumin in capsules of standardized composition and known bioavailability was used, while Nicol et al. [28] opted for a pharmaceutical preparation of curcumin capsules using a specific composition protocol for research. In addition, Delecroix et al. [31] chose a combination of curcumin plus piperine in the composition.								Intervention description		Yes	Furthermore, Nicol et al. [28] selected a dose of 5000 mg/day of natural curcumin based on a study in mice, which resulted in a dose of less than 5% bioavailable curcumin (<200 mg/day of bioactive curcumin). Thus, while research using curcumin supplements with improved bioavailability (Meriva Curcumin [4,5]; Theracurcumin Theravalues [1,24,25,36]; Longvida [30]; CurcuWIN [10]; CurcuFresh [32] det…	For this reason, piperine increases in importance because it allows a high bioavailability of curcumin with lower doses [39]. In this sense, Delecroix et al. [31] used curcumin (6 g) plus piperine (20 mg) per day. However, it is not possible to determine the degree of absorption of the different formulations of curcumin because the studies do not reveal the plasma concentrations.	In Limitations, Strengths, and Future Lines of Research: In addition, dosage, duration of treatment, and formulation of curcumin were not uniform across investigations, which could affect some of the results, particularly because of the limitation associated with the bioavailability of the supplement.The development of curcuminoids in nanoformulations to improve the pharmacokinetics, bioavailabil…			Intervention description	General comments about curcumin bioavailability	Heterogeneity	Recommendations for future studies	No	NA						Yes	The authors declare no funding sources.	No funding	Yes
50	Fusar-Poli	2020	Curcumin for depression: a meta-analysis	Fusar-Poli, L., Vozza, L., Gabbiadini, A., Vanella, A., Concas, I., Tinacci, S., Petralia, A., Signorelli, M. S., & Aguglia, E. (2020). Curcumin for depression: a meta-analysis. Critical reviews in food science and nutrition, 60(15), 2643–2653. https://doi.org/10.1080/10408398.2019.1653260	RCT	9	599	Individuals with a diagnosis of major depressive disorder (MDD), according to international valid diagnostic criteria or measured by a validated scale	Major depressive disorder	curcumin	No	NA			No	NA		Yes	In some studies, formulations contained also other compounds, typically used to increase curcumin bioavailability, such as piperine (Bergman et al. 2013; Esmaily et al. 2015; Panahi et al. 2015) or volatile oils (Lopresti et al. 2014; Lopresti and Drummond 2017).								Intervention description		No	NA									No	NA						Yes	This research did not receive any specific funding from profit or nonprofit organizations.	No funding	Yes
51	Futuhi	2022	The effects of curcumin-containing supplementations on inflammatory markers and lipid profiles in patients with chronic kidney diseases: a systematic review and meta-analysis of randomized controlled trials	Futuhi, F., Naghibzadeh Tahami, A., Azmandian, J., & Saber, A. (2022). The effects of curcumin-containing supplementations on inflammatory markers and lipid profiles in patients with chronic kidney diseases: a systematic review and meta-analysis of randomized controlled trials. Journal of complementary & integrative medicine, 19(3), 531–541. https://doi.org/10.1515/jcim-2022-0082	RCT	7	345	Patient: chronic kidney disease	Chronic kidney disease	curcumin	No	NA			No	NA		No	NA										Yes	Curcumin’s gastrointestinal action might explain why, despite its low bioavailability, it exhibits significant anti-inflammatory effects in vivo and favorable benefits on CKD.					General comments about curcumin bioavailability				NA	NA						Yes	None declared.	No funding	Yes
52	Gamret	2018	Complementary and Alternative Medicine Therapies for Psoriasis: A Systematic Review	Gamret, A. C., Price, A., Fertig, R. M., Lev-Tov, H., & Nichols, A. J. (2018). Complementary and Alternative Medicine Therapies for Psoriasis: A Systematic Review. JAMA dermatology, 154(11), 1330–1337. https://doi.org/10.1001/jamadermatol.2018.2972	RCT	3	92	Patients with psoriasis	Psoriasis	Not reported	No	NA			No	NA		Yes	Oral Curcumin | A 16-week, randomized, double-blind, placebo-controlled clinical study examined the efficacy of oral curcumin for 63 patients with mild to moderate psoriasis.22 The efficacy of a lecithin-based delivery system of curcumin with increased bioavailability (2 g/d of Meriva;Indena,Milan,Italy) was compared with placebo, and topical methylprednisolone aceponate,0.1%, ointment applied da…	Kurd et al4 conducted a 16-week, noncontrolled, phase 2, openlabel trial of oral nonmodified curcumin, 4.5 g/d, for patients with moderate to severe psoriasis.Of the 12 participants enrolled, 8 completed the trial.Only 2 participants responded to the curcumin, with improvement rates of 83% and 85% in these individuals; thus, the trial was terminated at the 16-week visit. Adverse effects included …							Results for studies using bioavailability enhancement		Yes	Curcumin, while promising for the treatment of psoriasis, has significant limitations. It has low oral bioavailability, and, topically, it has poor absorption and its distinct yellow pigment is undesirable. However, there has been progress in overcoming these limitations, including formulations with increased oral bioavailability, long-lasting subcutaneous injection, intraperitoneal injection, in…					General comments about curcumin bioavailability				No	NA						No	NA	NA	Yes
53	Ginex	2020	Radiodermatitis in Patients With Cancer: Systematic Review and Meta-Analysis	Ginex, P. K., Backler, C., Croson, E., Horrell, L. N., Moriarty, K. A., Maloney, C., Vrabel, M., & Morgan, R. L. (2020). Radiodermatitis in Patients With Cancer: Systematic Review and Meta-Analysis. Oncology nursing forum, 47(6), E225–E236. https://doi.org/10.1188/20.ONF.E225-E236	RCT	2	716	Patients with cancer receiving radiation therapy and interventions to minimize or treat radiodermatitis	Cancer patients receiving radiation therapy	Not reported	No	NA			No	NA		No	NA										No	NA									No	NA						Yes	Development of this review was wholly funded by the Oncology Nursing Society, a nonprofit organization that represents oncology nurses. No honoraria were provided. Mention of specific products and opinions related to those products do not indicate or imply endorsement by the Oncology Nursing Society.	Non-commercial	No
54	Goodarzi	2019	Does turmeric/curcumin supplementation improve serum alanine aminotransferase and aspartate aminotransferase levels in patients with nonalcoholic fatty liver disease? A systematic review and meta-analysis of randomized controlled trials	Goodarzi, R., Sabzian, K., Shishehbor, F., & Mansoori, A. (2019). Does turmeric/curcumin supplementation improve serum alanine aminotransferase and aspartate aminotransferase levels in patients with nonalcoholic fatty liver disease? A systematic review and meta-analysis of randomized controlled trials. Phytotherapy research : PTR, 33(3), 561–570. https://doi.org/10.1002/ptr.6270	RCT	4	209	Patients with NAFLD	NAFLD	turmeric/curcumin	No	NA			No	NA		No	NA										No	NA									No	NA						Yes	This research did not receive any specific grant from funding agencies in the public, commercial, or not‐for‐profit sectors.	No funding	Yes
55	Gorabi	2022	Effect of curcumin on C-reactive protein as a biomarker of systemic inflammation: An updated meta-analysis of randomized controlled trials	Gorabi, A. M., Abbasifard, M., Imani, D., Aslani, S., Razi, B., Alizadeh, S., Bagheri-Hosseinabadi, Z., Sathyapalan, T., & Sahebkar, A. (2022). Effect of curcumin on C-reactive protein as a biomarker of systemic inflammation: An updated meta-analysis of randomized controlled trials. Phytotherapy research : PTR, 36(1), 85–97. https://doi.org/10.1002/ptr.7284	RCT	25	1415	Patients with chronic disorders	Chronic disorders	curcumin	No	NA			No	NA		No	NA										Yes	Besides, the effect of curcuminoids formulation on biological activities should be taken into consideration. Studies have suggested that low bioavailability curcuminoids (due to poor intestinal absorption, quick metabolism and elimination from the body, and low solubility in aqueous phase) might be an issue in the preclinical and clinical studies (Strimpakos & Sharma, 2008). As a consequence, sev…	In addition, there was also a significant association in the subgroups of trials based on the bioavailability-improved preparations of curcuminoids and supple- mentation duration of ≥ 4 weeks (Sahebkar, 2014).				General comments about curcumin bioavailability	Results of the studies			No	NA						No	NA	NA	Yes
56	Gorabi	2021	Effect of curcumin on proinflammatory cytokines: A meta-analysis of randomized controlled trials	Gorabi, A. M., Razi, B., Aslani, S., Abbasifard, M., Imani, D., Sathyapalan, T., & Sahebkar, A. (2021). Effect of curcumin on proinflammatory cytokines: A meta-analysis of randomized controlled trials. Cytokine, 143, 155541. https://doi.org/10.1016/j.cyto.2021.155541	RCT	14	835	Not reported	Not reported	curcumin	No	NA			No	NA		No	NA										No	NA									No	NA						Yes	None.	No funding	Yes
57	Goulart	2021	Effects of the Use of Curcumin on Ulcerative Colitis and Crohn's Disease: A Systematic Review	Goulart, R. A., Barbalho, S. M., Lima, V. M., Souza, G. A., Matias, J. N., Araújo, A. C., Rubira, C. J., Buchaim, R. L., Buchaim, D. V., Carvalho, A. C. A., & Guiguer, É. L. (2021). Effects of the Use of Curcumin on Ulcerative Colitis and Crohn's Disease: A Systematic Review. Journal of medicinal food, 24(7), 675–685. https://doi.org/10.1089/jmf.2020.0129	RCT	7	404	IBD patients	Inflammatory bowel disease	curcumin	No	NA			No	NA		No	NA										Yes	The RCT performed by Masoodi et al.47 included UC patients treated with curcumin nanomicelles due to the better bioavailability of this preparation.					Intervention description				No	NA						Yes	No funding was received for this article.	No funding	Yes
58	Goulart	2020	Curcumin therapy for ulcerative colitis remission: systematic review and meta-analysis	Goulart, R. A., Barbalho, S. M., Rubira, C. J., Araújo, A. C., Lima, V. M., Rogerio Leoni, B., & Guiguer, E. L. (2020). Curcumin therapy for ulcerative colitis remission: systematic review and meta-analysis. Expert review of gastroenterology & hepatology, 14(12), 1171–1179. https://doi.org/10.1080/17474124.2020.1808460	RCT	4	238	Patients with mild to moderate UC	Ulcerative colitis	curcumin	No	NA			No	NA		No	NA										Yes	NA									Yes (mentioned in Expert opinion)	EXPERT OPINION: The main challenges are: a) to develop clinical trials with patients with standardized clinical and endoscopic staging, b) to perform studies with a larger number of patients for appropriate comparisons, c) to included multicentric clinical trials, d) to establish the best form of administration and e) to use pharmaceutical forms that guarantee adequate bioavailability.			More studies are needed with products with high bioavailability			Yes	This paper is not funded.	No funding	Yes
59	Grammatikopoulou	2018	Oral Adjuvant Curcumin Therapy for Attaining Clinical Remission in Ulcerative Colitis: A Systematic Review and Meta-Analysis of Randomized Controlled Trials	Grammatikopoulou, M. G., Gkiouras, K., Theodoridis, X., Asteriou, E., Forbes, A., & Bogdanos, D. P. (2018). Oral Adjuvant Curcumin Therapy for Attaining Clinical Remission in Ulcerative Colitis: A Systematic Review and Meta-Analysis of Randomized Controlled Trials. Nutrients, 10(11), 1737. https://doi.org/10.3390/nu10111737	RCT	4	241	Adult humans	Not reported	curcumin	No	NA			No	NA		No	NA										No	NA									No	NA						Yes	This research received no external funding.	No funding	Yes
60	Guo	2020	Efficacy of hyaluronidase combined with corticosteroids in treatment of oral submucous fibrosis: A meta-analysis of randomized controlled clinical trials	Guo, J., Xie, H., Mao, S., Liang, M., & Wu, H. (2020). Efficacy of hyaluronidase combined with corticosteroids in treatment of oral submucous fibrosis: A meta-analysis of randomized controlled clinical trials. Journal of oral pathology & medicine : official publication of the International Association of Oral Pathologists and the American Academy of Oral Pathology, 49(4), 311–319. https://doi.org…	RCT	1	40	Patients with OSF (oral submucous fibrosis)	Oral submucous fibrosis	Not reported	No	NA			No	NA		No	NA										Yes	Hyaluronidase has been applied to manage lymphoedema and keloids26,27 and is used clinically as an adjuvant to increase the bioavailability of other medications.					General comments about curcumin bioavailability				No	NA						Yes	Our study was supported by the Natural Science Foundation of Hunan Province (Nos. 2019JJ80054 and 2019JJ80055), the Scientific Research Project of the Hunan Health Commission (No. B2019133) and Research Project Funding of the Changsha Municipal Health and Family Planning Commission (No. 201809).	Non-commercial	Yes
61	Hadi	2019	The effect of Curcumin/Turmeric on blood pressure modulation: A systematic review and meta-analysis	Hadi, A., Pourmasoumi, M., Ghaedi, E., & Sahebkar, A. (2019). The effect of Curcumin/Turmeric on blood pressure modulation: A systematic review and meta-analysis. Pharmacological research, 150, 104505. https://doi.org/10.1016/j.phrs.2019.104505	RCT	8	475	adults (age≥18-year old)	Not reported	curcumin/turmeric	No	NA			No	NA		Yes (high absorption curcumin mentioned)	In addition, no favorable effect of curcumin administration on SBP was found after stratification according to either participants’ condition or type of intervention (turmeric/crude curcumin/high-absorption curcumin).								Stratification of results		Yes	Although the overall results did not demonstrate any significant reduction in SBP or DBP after curcumin/turmeric administration, the subgroup analysis indicated that curcumin/turmeric could decrease SBP, but not DBP, when duration of supplementation is ≥12 weeks. These findings might have been influenced by the low bioavailability of curcumin/turmeric following oral consumption. More than half of…	However, our subgroup analysis did not reveal any significant effect of highly bioavailable forrmulations on SBP and DBP. Regarding bioavailability of curcumin, it is worth noting that debate still exists in this field, i.e. if the pharmacological actions of curcumin could be enhanced using highly bioavailable formulations or tailored drug delivery systems. In fact, there have been numerous repor…	It seems that, although there is a remarkable difference in curcumin bioavailability between common curcumin and high-absorption formulated curcumin, this difference is not enough to exert a distinguishable influence on BP, and only long durations of administration can yield significant effects following oral consumption. On the other hand, the manifestation of curcumin activity is also viable th…			Results of the studies	General comments about curcumin bioavailability			No	NA						Yes	This research recieved no external funding.	No funding	Yes
62	Hallajzadeh	2019	The effects of curcumin supplementation on endothelial function: A systematic review and meta-analysis of randomized controlled trials	Hallajzadeh, J., Milajerdi, A., Kolahdooz, F., Amirani, E., Mirzaei, H., & Asemi, Z. (2019). The effects of curcumin supplementation on endothelial function: A systematic review and meta-analysis of randomized controlled trials. Phytotherapy research : PTR, 33(11), 2989–2995. https://doi.org/10.1002/ptr.6477	RCT	9	702	Not reported	Not reported	curcumin	No	NA			No	NA		No	NA										No	NA									No	NA						Yes	Research Deputy of Kashan University of Medical Sciences (KAUMS)	Non-commercial	Yes
63	Hariri	2018	Effect of Curcumin on Anthropometric Measures: A Systematic Review on Randomized Clinical Trials	Hariri, M., & Haghighatdoost, F. (2018). Effect of Curcumin on Anthropometric Measures: A Systematic Review on Randomized Clinical Trials. Journal of the American College of Nutrition, 37(3), 215–222. https://doi.org/10.1080/07315724.2017.1392263	RCT	8	619	older than 18; had a mean population BMI > 25 kg/m 2 ;	Not reported	curcumin	No	NA			No	NA		Yes	Both studies used 10 mg bioperine for increasing curcumin bioavailability.								Intervention description		Yes	Low aqueous solubility of curcumin has been suggested to decrease its bioavailability. During the last few decades, scientists tried to develop a more bioavailable form of curcumin [31]. Rahmani et al. [15] believed that the amorphous form of curcumin has higher bioavailability in comparison with the crystalline structure. The amorphous form has higher water solubility and absorption [32].	New evidence indicated that curcumin in complex form with phospholipids has more bioavailability, especially the blended piperine form, which has low liver conjugation and low urinary excretion. This form might increase curcumin efficiency in Di Pierro et al.’s clinical trial [10].				General comments about curcumin bioavailability				Yes	In conclusion, our systematic review found that curcumin in more bioavailable and soluble forms can change anthropometric variables, but we still need more articles for confirmation.			Curcumin in more bioavailable forms can produce effect			No	NA	NA	No
64	Heidari	2022	Curcumin supplementation in pediatric patients: A systematic review of current clinical evidence	Heidari, Z., Daei, M., Boozari, M., Jamialahmadi, T., & Sahebkar, A. (2022). Curcumin supplementation in pediatric patients: A systematic review of current clinical evidence. Phytotherapy research : PTR, 36(4), 1442–1458. https://doi.org/10.1002/ptr.7350	RCT	16	643	participants were children (aged ≤18)	Children	curcumin	No	NA			No	NA		Yes	RESULTS & DISCUSSION: Although these formulations present higher bioavailability in adults, no studies have evaluated the bioavailability of different formulations of curcumin in the pediatric population.								No studies have evaluated bioavailability in different curcumin formulations		Yes	Low bioavailability in adults and the lack of pediatric pharmacokinetic studies may support this hypothesis.					General comments about curcumin bioavailability				Yes	It would be of particular importance to study the different forms of bioavailability-enhanced curcumin preparations that are available in the market and compare these products in terms of efficacy, safety, kinetic properties, and optimal dosing.			Future research needs to compare various formulations regarding bioavailability			No	NA	NA	No
65	Hercz	2020	Interventions for itch in people with advanced chronic kidney disease	Hercz, D., Jiang, S. H., & Webster, A. C. (2020). Interventions for itch in people with advanced chronic kidney disease. The Cochrane database of systematic reviews, 12(12), CD011393. https://doi.org/10.1002/14651858.CD011393.pub2	RCT	1	100	Patients with advanced CKD defined as CKD stages 4, 5, or 5D were included.	Chronic kidney disease	Not reported	No	NA			No	NA		No	NA										No	NA									No	NA						No	NA	NA	Yes
66	Howells	2021	A Systematic Review Assessing Clinical Utility of Curcumin with a Focus on Cancer Prevention	Howells, L., Malhotra Mukhtyar, R., Theofanous, D., Pepper, C., Thomas, A., Brown, K., & Khan, S. (2021). A Systematic Review Assessing Clinical Utility of Curcumin with a Focus on Cancer Prevention. Molecular nutrition & food research, 65(13), e2000977. https://doi.org/10.1002/mnfr.202000977	RCT	16	1091	Not reported	Not reported	curcuminoids or turmeric preparations with specified content of curcumin or curcuminoids, regardless of the dosage and frequency of administration.	No	NA			No	NA		Yes	Curcuminoid delivery systems were categorized into 23 different types, with the majority of studies using enhanced bioavailability formulations of curcumin (inclusive of studies adding piperine to increase availability) (35.8%) or standard curcumin capsules/tablets (29.7%). In the studies conducted in patients at higher risk of cancer; however, 11/23 (47.8%) used curcumin capsules/tablets that we…	Table 2: “Enhanced bioavailability curcumin” includes formulations specifically designed to enhance bioavailability such as nano- or phytosomal preparations, and studies where curcuminoids were given with piperine; “Mixture” refers to formulations where the delivery system included a variety of other active ingredients such as polyphenolics.	Oral dosing regimens used a variety of doses, with standard curcumin doses ranging from 45 to 6000 mg d−1, and enhanced bioavailability curcumin similarly ranging from 50 to 6000 mg (Table 2). The most common dose durations were 12 weeks (21.7%), 8 weeks (16.8%), 4 weeks (12.0%) or a single dose (8.1%). The maximum reported dose duration was 72 weeks. In the prevention setting, oral dosing with s…	Table 3: Enhanced bioavailability curcumin 50 6000 400					Results for studies using bioavailability enhancement		Yes	Interestingly, the consensus varies on whether to use bioavailable formulations in prevention studies, with a greater number choosing not to. If the studies didn’t show positive clinical outcomes; however, then it was suggested that a more bioavailable formulation could be advantageous—although this assumption is largely made without the benefit of mechanistic or pharmacokinetic data being incorp…	Although bioavailable curcumin did appear anecdotally to offer a greater chance of positive clinical outcomes in the small number of studies (6/6) where it was used in a prevention setting, conclusions cannot be drawn without side by side comparisons of the differing formulations.	Whilst this approach has the advantage of advancing research into new formulations that may offer greater bioavailability and/or efficacy, it does not contribute to the assessment of the clinical utility of curcuminoids unless such formulations are more widely adopted across the international community.	As all of the studies presented here related to gastrointestinal or oral epithelia, it may be that curcuminoid formulations without enhanced bioavailability could still be sufficient to provide clinical benefit via a topical effect. Although bioavailable curcumin did appear anecdotally to offer a greater chance of positive clinical outcomes in the small number of studies (6/6) where it was used i…		General comments about curcumin bioavailability	Intervention description	Results of the studies		NA	NA						Yes	Support was received from Cancer Research UK in conjunction with the UK Department of Health on an Experimental Cancer Medicine Centre grant [C10604/A25151]. The authors thank Prof A. Gescher for insightful comments on the writing of this manuscript.	Non-commercial	Yes
67	Hisao	2021	The efficacy of high- and low-dose curcumin in knee osteoarthritis: A systematic review and meta-analysis	Hsiao, A. F., Lien, Y. C., Tzeng, I. S., Liu, C. T., Chou, S. H., & Horng, Y. S. (2021). The efficacy of high- and low-dose curcumin in knee osteoarthritis: A systematic review and meta-analysis. Complementary therapies in medicine, 63, 102775. https://doi.org/10.1016/j.ctim.2021.102775	RCT	11	1258	Not reported	Not reported	curcuminoid formulations	No	NA			No	NA		No	NA										Yes	In the past, curcumin has been criticized because of its low bioavailability and short half-life in clinical use, as its hydrophobic nature results in poor blood absorption. Curcuminoids also have the characteristics of rapid metabolism and systemic elimination.48 Nevertheless, once in the bloodstream, curcumin is stable and can even enter the brain.49 Previous studies have shown that its bioavai…	Other methods to improve curcumin bioavailability include adding naturally occurring volatile oils from turmeric roots or piperine,56 using heat to enhance solubility,57 inhibiting its glucuronidation,58 and using liposomal technology to enhance absorption and reduce systemic elimination.59–61 Further studies are needed to compare effects among different formulation types and bio-enhancers.				General comments about curcumin bioavailability	Recommendations for future studies			No	NA						Yes	Taipei Tzu chi Hospital, Buddhist Tzu chi Medical Foundation (TCRD-TPE-109-RT-6 (2/3)).	Non-commercial	Yes
68	Huang	2019	Efficacy and safety of Rhizoma curcumea longae with respect to improving the glucose metabolism of patients at risk for cardiovascular disease: a meta-analysis of randomised controlled trials	Huang, J., Qin, S., Huang, L., Tang, Y., Ren, H., & Hu, H. (2019). Efficacy and safety of Rhizoma curcumea longae with respect to improving the glucose metabolism of patients at risk for cardiovascular disease: a meta-analysis of randomised controlled trials. Journal of human nutrition and dietetics : the official journal of the British Dietetic Association, 32(5), 591–606. https://doi.org/10.111…	RCT	8	560	subjects with risk factors for CVD, including age, sex, race, smoking, obesity, hypertension, dyslipidaemia, T2DM and MetS	Risk factors for cardiovascular disorders	curcumin or combined curcuminoids, turmeric extract or turmeric powder, regardless of dose	No	NA			No	NA		No	NA										Yes	Finally, the eligible articles were inhomogeneous in various ways, such as the diseases of the subjects, the dose and bioavailability of curcumin, the form of the intervention, and the study duration.					Heterogeneity				No	NA						Yes	This study was funded by the Natural Science Foundation of China (grant no. 81171560), the ‘Par-Eu Scholars Program’ of Chongqing City and the National Science and Technology Major Project of China (grant no. 2012ZX10002007001).	Non-commercial	Yes
69	Inchingolo	2022	Effects of Resveratrol, Curcumin and Quercetin Supplementation on Bone Metabolism-A Systematic Review	Inchingolo, A. D., Inchingolo, A. M., Malcangi, G., Avantario, P., Azzollini, D., Buongiorno, S., Viapiano, F., Campanelli, M., Ciocia, A. M., De Leonardis, N., de Ruvo, E., Ferrara, I., Garofoli, G., Montenegro, V., Netti, A., Palmieri, G., Mancini, A., Patano, A., Piras, F., Marinelli, G., … Dipalma, G. (2022). Effects of Resveratrol, Curcumin and Quercetin Supplementation on Bone Metabolism-A …	RCT	1	100	Humans, not specifed	Not reported	Not reported	No	NA			No	NA		No	NA										No	NA									Yes	Natural phenolic compounds have health-related functional properties such as antioxidant, antibacterial, and anti-tumour activity, but therapeutic applications are limited due to their low bioavailability and stability in a physiological environment.			Low bioavailability hinders effectiveness of the product			Yes	This research was funded by of European Social Found, Human Capital Operational Programme 2014–2020, grant number POCU/380/6/13/125171.	Non-commercial	Yes
70	Ingle	2020	Turmeric in the management of oral submucous fibrosis - A systematic review and meta-analysis	Ingle E. (2020). Turmeric in the management of oral submucous fibrosis - A systematic review and meta-analysis. International journal of health sciences, 14(3), 41–46.	RCT	5	342	Patients affected with oral submucous fibrosis	Oral submucous fibrosis	turmeric	No	NA			No	NA		No	NA										No	NA									No	NA						No	NA	NA	No
71	Iqbal	2018	Use of Curcumin in Achieving Clinical and Endoscopic Remission in Ulcerative Colitis: A Systematic Review and Meta-analysis.	Iqbal, U., Anwar, H., & Quadri, A. A. (2018). Use of Curcumin in Achieving Clinical and Endoscopic Remission in Ulcerative Colitis: A Systematic Review and Meta-analysis. The American journal of the medical sciences, 356(4), 350–356. https://doi.org/10.1016/j.amjms.2018.06.023	RCT	2	97	UC patients	Ulcerative colitis	curcumin	No	NA			No	NA		No	NA										Yes	In the majority of studies curcumin was given orally (doses 100 mg-3 g daily), but use of curcumin enema was also found to be associated with good outcomes.1418 It is reported in earlier trials that higher doses of curcumin are usually required for bio- availability due to its hydrophobic nature, but recently the Novel Self-Micro Emulsifying Drug Delivery Sys- tem (SMEDDS) of curcumin has been st…	The therapeutic dose, route of administration, and preparation of the curcu- min with better bioavailability needs further study to be better delineated.				Intervention description	Recommendations for future studies			No	NA						Yes	None declared.	No funding	Yes
72	Jafarirad	2019	Does Turmeric/curcumin Supplementation Change Anthropometric Indices in Patients with Non-alcoholic Fatty Liver Disease? A Systematic Review and Meta-analysis of Randomized Controlled Trials	Jafarirad, S., Mansoori, A., Adineh, A., Panahi, Y., Hadi, A., & Goodarzi, R. (2019). Does Turmeric/curcumin Supplementation Change Anthropometric Indices in Patients with Non-alcoholic Fatty Liver Disease? A Systematic Review and Meta-analysis of Randomized Controlled Trials. Clinical nutrition research, 8(3), 196–208. https://doi.org/10.7762/cnr.2019.8.3.196	RCT	6	343	Adults with NAFLD	NAFLD	turmeric/curcumin	No	NA			No	NA		No	NA										No	NA									No	NA						No	NA	NA	Yes
73	Jalali	2020	The effects of curcumin supplementation on liver function, metabolic profile and body composition in patients with non-alcoholic fatty liver disease: A systematic review and meta-analysis of randomized controlled trials	Jalali, M., Mahmoodi, M., Mosallanezhad, Z., Jalali, R., Imanieh, M. H., & Moosavian, S. P. (2020). The effects of curcumin supplementation on liver function, metabolic profile and body composition in patients with non-alcoholic fatty liver disease: A systematic review and meta-analysis of randomized controlled trials. Complementary therapies in medicine, 48, 102283. https://doi.org/10.1016/j.cti…	RCT	9	588	subjects with diagnosed NAFLD	NAFLD	curcumin	No	NA			No	NA		No	NA										Yes	First, the main limitation of the study is that most of the included studies were conducted with unformulated curcumin, which has low bioavailability its owing because of poor absorption, rapid metabolism, and rapid removal from the body.					Limitations due to using low bioavailability formulation				No	NA						Yes	This work was prepared without the aid of any specific funding.	No funding	Yes
74	Jie	2021	Effect of Curcumin on Diabetic Kidney Disease: A Systematic Review and Meta-Analysis of Randomized, Double-Blind, Placebo-Controlled Clinical Trials	Jie, Z., Chao, M., Jun, A., Wei, S., & LiFeng, M. (2021). Effect of Curcumin on Diabetic Kidney Disease: A Systematic Review and Meta-Analysis of Randomized, Double-Blind, Placebo-Controlled Clinical Trials. Evidence-based complementary and alternative medicine : eCAM, 2021, 6109406. https://doi.org/10.1155/2021/6109406	RCT	4	250	Patients diagnosed with DKD, defined as urinary albumin-to-creatinine ratio ≥30 mg/g or albumin excretion rate ≥30 mg/ 24 h or estimated GFR (eGFR) <60 mL/min/1.73 m2 for ≥3 months caused by diabetes mellitu	Diabetic kidney disease	curcumin	No	NA			No	NA		No	NA										No	NA									No	NA						Yes	This research was funded by the National Natural Science Foundation of China (no. 81860838). Shi Wei’s Studio for the Heritage of Famous Traditional Chinese Medicine Practitioners (no. 2017 [11]), Guangxi First-class Discipline: Traditional Chinese Medicine (Scientific Research of Guangxi Education Department [2018] no. 12), and Youth Fund Project of Guangxi University of Traditional Chinese Medi…	Non-commercial	Yes
75	Kheiridoost-Langaroodi	2022	The Effect of Selected Herbal Medicines on Bone Turnover Markers: A Systematic Review and Meta-Analysis	Kheiridoost-Langaroodi, H., Shakouri, S. K., Amirpour, M., Iranshahi, A. M., & Farshbaf-Khalili, A. (2022). The Effect of Selected Herbal Medicines on Bone Turnover Markers: A Systematic Review and Meta-Analysis. Journal of family & reproductive health, 16(1), 16–32. https://doi.org/10.18502/jfrh.v16i1.8590	RCT	5	250	Adults of all ages, sex and health conditions	All population	turmeric or curcumin	No	NA			No	NA		Yes (bio-optimized curcumin)	Bio-optimized curcumin: 42 mg curcumin + polysorbate: 3 caps in the morning & 3 cap in the evening								Intervention description		No	NA									No	NA						Yes	We thank the Vice Chancellor for Research and Technology at Tabriz University of Medical Sciences for their financial support.	Non-commercial	Yes
76	Kow	2022	The effect of curcumin on the risk of mortality in patients with COVID-19: A systematic review and meta-analysis of randomized trials	Kow, C. S., Ramachandram, D. S., & Hasan, S. S. (2022). The effect of curcumin on the risk of mortality in patients with COVID-19: A systematic review and meta-analysis of randomized trials. Phytotherapy research : PTR, 36(9), 3365–3368. https://doi.org/10.1002/ptr.7468	RCT	3	260	Patients with COVID-19	COVID-19	curcumin	No	NA			No	NA		No	NA										No	NA									NA	NA						No	NA	NA	Yes
77	Kumar	2012	Curcumin for maintenance of remission in ulcerative colitis	Kumar, S., Ahuja, V., Sankar, M. J., Kumar, A., & Moss, A. C. (2012). Curcumin for maintenance of remission in ulcerative colitis. The Cochrane database of systematic reviews, 10, CD008424. https://doi.org/10.1002/14651858.CD008424.pub2	RCT	1	89	Participants of any age diagnosed with ulcerative colitis as confirmed by clinical and endoscopic criteria and who were in remission at the time of enrolment	Ulcerative colitis	curcumin	No	NA			No	NA		No	NA										No	NA									No	NA						Yes	Funding for the IBD/FBD Review Group (September 1, 2010 -August 31, 2015) has been provided by the Canadian Institutes of Health Research (CIHR) Knowledge Translation Branch (CON- 105529) and the CIHR Institutes of Nutrition, Metabolism and Diabetes (INMD); and Infection and Immunity (III) and the Ontario Ministry of Health and Long Term Care (HLTC3968FL-2010-2235). Miss Ila Stewart has provided …	Non-commercial	Yes
78	Lakhan	2015	Zingiberaceae extracts for pain: a systematic review and meta-analysis	Lakhan, S. E., Ford, C. T., & Tepper, D. (2015). Zingiberaceae extracts for pain: a systematic review and meta-analysis. Nutrition journal, 14, 50. https://doi.org/10.1186/s12937-015-0038-8	RCT	2	90	Patient group with chronic pain,i.e., pain lasting 24 h or longer;	Chronic pain due to musculoskeletal disorders	Not reported	Yes	Extracts from one or more Zingiberaceae species were given either alone or in combination with agents intended to increase the bioavailability of the Zingiberaceae bioactives.	Inclusion criteria		No	NA		Yes	A similar study was performed using a high-bioavailability curcumin formulation, with 400 mg/day curcumin given to volunteers who underwent a milder eccentric exercise protocol (downhill running on a treadmill for 45 min).	Capsules containing 500 mg curcuminoids and 5 mg black pepper extract (bioavailability enhancer), 3 capsules per day for 6 weeks.							Intervention description		No	NA									No	NA						No	NA	NA	Yes
79	Langhorst	2015	Systematic review of complementary and alternative medicine treatments in inflammatory bowel diseases	Langhorst, J., Wulfert, H., Lauche, R., Klose, P., Cramer, H., Dobos, G. J., & Korzenik, J. (2015). Systematic review of complementary and alternative medicine treatments in inflammatory bowel diseases. Journal of Crohn's & colitis, 9(1), 86–106. https://doi.org/10.1093/ecco-jcc/jju007	RCT	1	89	Patients diagnosed with ulcerative colitis and/or Crohn’s disease were eligible, regardless of age, condition’s duration or the state [remission, active].	Ulcerative colitis and Crohn's disease	Not reported	No	NA			No	NA		No	NA										No	NA									No	NA						Yes	This review was supported by the Rut- und Klaus-Bahlsen-Foundation.	Non-commercial	Yes
80	Letarouily	2020	Efficacy of Spice Supplementation in Rheumatoid Arthritis: A Systematic Literature Review	Letarouilly, J. G., Sanchez, P., Nguyen, Y., Sigaux, J., Czernichow, S., Flipo, R. M., Sellam, J., & Daïen, C. (2020). Efficacy of Spice Supplementation in Rheumatoid Arthritis: A Systematic Literature Review. Nutrients, 12(12), 3800. https://doi.org/10.3390/nu12123800	RCT	2	81	Patients with confirmed inflammatory rheumatic diseases (rheumatoid arthritis (RA), psoriatic arthritis (PsA), or spondylarthritis (SpA))	Inflammatory rheumatic diseases	Curcuma	No	NA			No	NA		No	NA										No	NA									No	NA						Yes	This research received no external funding.	No funding	Yes
81	Liu	2020	Polyphenols intervention is an effective strategy to ameliorate inflammatory bowel disease: a systematic review and meta-analysis	Liu, F., Li, D., Wang, X., Cui, Y., & Li, X. (2021). Polyphenols intervention is an effective strategy to ameliorate inflammatory bowel disease: a systematic review and meta-analysis. International journal of food sciences and nutrition, 72(1), 14–25. https://doi.org/10.1080/09637486.2020.1760220 Epub 2020 May 5	RCT	6	335	Intervention group and control group had reported clinical remission rates or clinical response rates or simple clinical colitis activity index questionnaire (SCCAIQ) score or inflammatory bowel disease questionnaire-9 (IBDQ-9)	Inflammatory bowel disease	Not reported	No	NA			No	NA		No	NA										No	NA									No	NA						Yes	This work was supported by grants from the National Natural Science Foundation of China [No_81973023, 81372980, 81673150, 81001185], the grant 2017YFC1310700, 2017YFC1310701 from National Key R&D Programme of China, the Grant of Social Development of Suzhou [No_SYS201671] and A Project Funded by the Priority Academic Programme Development of Jiangsu Higher Education Institutions (PAPD).	Non-commercial	Yes
82	Liu	2005	Herbal medicines for treating HIV infection and AIDS	Liu, J. P., Manheimer, E., & Yang, M. (2005). Herbal medicines for treating HIV infection and AIDS. The Cochrane database of systematic reviews, 2005(3), CD003937. https://doi.org/10.1002/14651858.CD003937.pub2	RCT	1	40	Male or female patients of any age or ethnic origin who have HIV infection, HIV-related disease, or AIDS.2001), patients co-infectedwit HCV or HBV are included and analyzed in subgroup analysis.	HIV infection and AIDS	Not reported	No	NA			No	NA		No	NA										No	NA									No	NA						Yes	Internal sources • National Research Centre in Complementary and Alternative Medicine (NAFKAM), Norway. External sources • Pilot Fund for Chinese Oversea Scholars, Ministry of Education, China. • National Center for Complementary and Alternative Medicine (grant number 1 R24 AT001293-01), USA.	Non-commercial	Yes
83	Liu	2018	Dietary supplements for treating osteoarthritis: a systematic review and meta-analysis	Liu, X., Machado, G. C., Eyles, J. P., Ravi, V., & Hunter, D. J. (2018). Dietary supplements for treating osteoarthritis: a systematic review and meta-analysis. British journal of sports medicine, 52(3), 167–175. https://doi.org/10.1136/bjsports-2016-097333	RCT	2	75	Participants diagnosed with hand, hip or knee OA	Osteoarthritis	Not reported	No	NA			No	NA		No	NA										No	NA									No	NA						Yes	This research was funded by an NHMRC programme grant APP 1091302. XL reports that her time on this review was supported by PuraPharm Postgraduate Scholarship in Integrated Medicine, Sydney Medical School. PuraPharm did not play any role in this review. GCM is supported by an Australian postgraduate award from the Department of Education and Training of Australia. DJH is supported by an NHMRC prac…	Mixed	Yes
84	Lopresti	2017	Curcumin for neuropsychiatric disorders: a review of in vitro, animal and human studies	Lopresti A. L. (2017). Curcumin for neuropsychiatric disorders: a review of in vitro, animal and human studies. Journal of psychopharmacology (Oxford, England), 31(3), 287–302. https://doi.org/10.1177/0269881116686883	both	9	7 studies with 528 participants + 2 pharmacodynamic studies for which number of participants was not specified	investigated the effects of curcumin/turmeric for a neuropsychiatric condition; MDD, obese adults with mild depressive symptoms	Neuropsychiatric disorders	curcumin/turmeric	No	NA			No	NA		No	NA										No	NA									Yes	Moreover, a significant variable impeding the therapeutic applicability of curcumin are problems associated with its relatively low solubility, poor oral bioavailability, and instability at neutral and slightly alkaline pH.	Further examination into the relative potency of standalone curcumin, curcumin/pip_x0002_erine combinations, and unique, more bioavailable forms are therefore required.		Poor availability of curcumin is an issue	Future research needs to compare various formulations regarding bioavailability	More bioavailabile product forms are needed	Yes	The author(s) received no financial support for the research, authorship, and/or publication of this article.	No funding	Yes
85	Lopresti	2020	Herbal treatments for migraine: A systematic review of randomised-controlled studies	Lopresti, A. L., Smith, S. J., & Drummond, P. D. (2020). Herbal treatments for migraine: A systematic review of randomised-controlled studies. Phytotherapy research : PTR, 34(10), 2493–2517. https://doi.org/10.1002/ptr.6701	RCT	2	180	male and female humans of any age	Not reported	Not reported	No	NA			No	NA		No	NA										Yes	A problem associated with curcumin is its low bioavailability which may impact on its therapeutic efficacy. Consequently, an array of curcumin formulations with greater bioavailability are available and potentially have greater therapeutic efficacy, although this requires investigatio					General comments about curcumin bioavailability				No	NA						No	NA	NA	Yes
86	Lopresti	2022	Modulation of the hypothalamic–pituitary–adrenal (HPA) axis by plants and phytonutrients: a systematic review of human trials	Lopresti, A. L., Smith, S. J., & Drummond, P. D. (2022). Modulation of the hypothalamic-pituitary-adrenal (HPA) axis by plants and phytonutrients: a systematic review of human trials. Nutritional neuroscience, 25(8), 1704–1730. https://doi.org/10.1080/1028415X.2021.1892253	RCT	3	199	human population of any age (either sex)	Not reported	Not reported	No	NA			No	NA		No	NA										No	NA									No	NA						No	NA	NA	Yes
87	Lv	2019	Clinical Safety and Efficacy of Curcumin Use for Oral Lichen Planus: A Systematic Review	Lv, K. J., Chen, T. C., Wang, G. H., Yao, Y. N., & Yao, H. (2019). Clinical safety and efficacy of curcumin use for oral lichen planus: a systematic review. The Journal of dermatological treatment, 30(6), 605–611. https://doi.org/10.1080/09546634.2018.1543849	both	4	83	subjects diagnosed with OLP	Oral lichen planus	turmeric or curcumin	No	NA			No	NA		No	NA										Yes	4.5. Bioavailability Curcumin typically has poor bioavailability due to poor absorption, fast metabolism, and rapid elimination from the body[33, 47]	It is suggested that the nanomicelle formulation increased the bioavailability of this drug, and the effectiveness of oral curcumin was totally increased. In addition, in the study by Nosratzehi T et al.[23], piperine, which is extracted from black pepper, was added to curcumin at a dose of 5-15 mg to each 1000 mg of curcumin, which also improved the biocompatibility.				General comments about curcumin bioavailability	Intervention description			No	NA						Yes	This work was supported by the Ministry of Health in Zhejiang Province, China under Grant number LY14H140001.	Non-commercial	Yes
88	Macena	2022	Effects of dietary polyphenols in the glycemic, renal, inflammatory, and oxidative stress biomarkers in diabetic nephropathy: a systematic review with meta-analysis of randomized controlled trials	Macena, M. L., Nunes, L. F. D. S., da Silva, A. F., Pureza, I. R. O. M., Praxedes, D. R. S., Santos, J. C. F., & Bueno, N. B. (2022). Effects of dietary polyphenols in the glycemic, renal, inflammatory, and oxidative stress biomarkers in diabetic nephropathy: a systematic review with meta-analysis of randomized controlled trials. Nutrition reviews, 80(12), 2237–2259. https://doi.org/10.1093/nutri…	RCT	3	150	adults (aged >19 y) of both sexes diagnosed with DN	Diabetic kidney disease	Not reported	No	NA			No	NA		No	NA										No	NA									No	NA						Yes	None	no funding	Yes
89	Mahdravi	2021	Effect of Curcumin on Glycemic Control in Patients with Type 2 Diabetes: A Systematic Review of Randomized Clinical Trials	Mahdavi, A., Moradi, S., Askari, G., Iraj, B., Sathyapalan, T., Guest, P. C., Bagherniya, M., & Sahebkar, A. (2021). Effect of Curcumin on Glycemic Control in Patients with Type 2 Diabetes: A Systematic Review of Randomized Clinical Trials. Advances in experimental medicine and biology, 1291, 139–149. https://doi.org/10.1007/978-3-030-56153-6_8	RCT	10	1051	patients with T2DM	Diabetes mellitus type 2	curcumin/turmeric	No	NA			No	NA		No	NA										No	NA									No	NA						No	NA	NA	No
90	Maleki Saghooni	2018	The effectiveness and safety of Iranian herbal medicines for treatment of premenstrual syndrome: A systematic review	Maleki-Saghooni, N., Karimi, F. Z., Behboodi Moghadam, Z., & Mirzaii Najmabadi, K. (2018). The effectiveness and safety of Iranian herbal medicines for treatment of premenstrual syndrome: A systematic review. Avicenna journal of phytomedicine, 8(2), 96–113.	RCT	1	63	Female participants of reproductive age with premenstrual disorders who experienced at least one symptom happening periodically during day 0 to 14 before menstruation, for at least three menstrual cycles	Premenstrual disorders	Not reported	No	NA			No	NA		No	NA										No	NA									NA	NA						Yes	No external funding was received for this project.	No funding	Yes
91	Malekmakan	2022	Efficacy and Safety of Turmeric Dietary Supplementation on Proteinuria in CKD: A Systematic Review and Meta-analysis of RCT	Malekmakan, L., Hamidianjahromi, A., Sayadi, M., & Rezazadeh, M. H. (2022). Efficacy and Safety of Turmeric Dietary Supplementation on Proteinuria in CKD: A Systematic Review and Meta-analysis of RCT. Iranian journal of kidney diseases, 16(3), 153–161.	RCT	6	265	not specified	Not reported	turmeric/curcumin	No	NA			No	NA		No	NA										Yes	One of the major problems for conducting such RCTs might be poor bioavailability and absorption of turmeric.					General comments about curcumin bioavailability				No	NA						Yes	The vice-chancellor of research and technology of Shiraz University of Medical Sciences funded this study by the research project number 23037.	Non-commercial	Yes
92	Mansour-Ghanaei	2019	Efficacy of curcumin/turmeric on liver enzymes in patients with non-alcoholic fatty liver disease: A systematic review of randomized controlled trials	Mansour-Ghanaei, F., Pourmasoumi, M., Hadi, A., & Joukar, F. (2019). Efficacy of curcumin/turmeric on liver enzymes in patients with non-alcoholic fatty liver disease: A systematic review of randomized controlled trials. Integrative medicine research, 8(1), 57–61. https://doi.org/10.1016/j.imr.2018.07.004	RCT	4	228	adult participants	Not reported	curcumin/turmeric	No	NA			No	NA		No	NA										No	NA									No	NA						No	NA	NA	Yes
93	Mansouri	2020	Clinical effects of curcumin in enhancing cancer therapy: A systematic review	Mansouri, K., Rasoulpoor, S., Daneshkhah, A., Abolfathi, S., Salari, N., Mohammadi, M., Rasoulpoor, S., & Shabani, S. (2020). Clinical effects of curcumin in enhancing cancer therapy: A systematic review. BMC cancer, 20(1), 791. https://doi.org/10.1186/s12885-020-07256-8	both	21	766	not specified	Not reported	curcumin	No	NA			No	NA		No	NA										Yes	On the other hand, there exist several unanswered questions about dosage, bioavailability, optimal signs, and potential toxicity which should be investigated in future studies using sufficiently large samples.	Curcumin-containing nanocarriers increase bioavailability, cell uptake, and curcumin antitumor activity.				General comments about curcumin bioavailability				No	NA						Yes	Not declared.	No funding	Yes
94	Marmitt	2021a	Traditional plants with antioxidant properties in clinical trials—A systematic review	Marmitt, D. J., Bitencourt, S., da Silva, G. R., Rempel, C., & Goettert, M. I. (2021). Traditional plants with antioxidant properties in clinical trials-A systematic review. Phytotherapy research : PTR, 35(10), 5647–5667. https://doi.org/10.1002/ptr.7202	RCT	9	552	not specified	Not reported	Not reported	No	NA			No	NA		No	NA										Yes	It is important to highlight that among other aspects evaluated is bioavailability, which is a key step and complex in ensuring bioefficacy of bioactive compounds, drugs, or formulations. They need to be bio_x0002_available to exert any beneficial effects. Many varying factors affect bioavailability, such as bioaccessibility, food matrix effect, trans_x0002_porters, molecular structures, and meta…	When tomatoes are heat_x0002_treated, lycopene becomes more bioavailable (Bacanli, Bas¸aran, & Bas¸aran, 2017).				General comments about curcumin bioavailability				No	NA						Yes	This work was supported by Taquari Valley University, Brazil and Coordination of Improvement of Higher Education Personnel—Brazil (CAPES)—Finance Code 001	Non-commercial	Yes
95	Marmitt	2021b	RENISUS Plants and Their Potential Antitumor Effects in Clinical Trials and Registered Patents	Marmitt, D. J., Bitencourt, S., Silva, G. R. D., Rempel, C., & Goettert, M. I. (2021). RENISUS Plants and Their Potential Antitumor Effects in Clinical Trials and Registered Patents. Nutrition and cancer, 73(10), 1821–1848. https://doi.org/10.1080/01635581.2020.1810290	both	4	80	not specified	Not reported	Not reported	No	NA			No	NA		Yes	Table 1: Bioavailability-boosted curcuminoids preparation								Results for studies using bioavailability enhancement		No	NA									No	NA						Yes	This work was supported by Univates, Fundacao de Aux_x0002_ılio _x0003_a Pesquisa do Estado do Rio Grande do Sul (FAPERGS). This study was financed in part by the Coordenacao de Aperfeicoamento de Pessoal de Nivel Superior – Brasil (CAPES) Finance Code 001.	Non-commercial	Yes
96	Marmitt	2021c	Clinical trials with plants in diabetes mellitus therapy: a systematic review	Marmitt, D. J., Shahrajabian, M. H., Goettert, M. I., & Rempel, C. (2021). Clinical trials with plants in diabetes mellitus therapy: a systematic review. Expert review of clinical pharmacology, 14(6), 735–747. https://doi.org/10.1080/17512433.2021.1917380	RCT	4	270	not specified	Not reported	Not reported	No	NA			No	NA		No	NA										No	NA									No	NA						Yes	This paper was funded in part by the Coordination of Improvement of Higher Education Personnel - Brazil (CAPES) - Finance Code 001, besides of National Council for Scientific and Technological Development (CNPq).	Non-commercial	Yes
97	Marton	2022	Curcumin, autoimmune and inflammatory diseases: going beyond conventional therapy – a systematic review	Marton, L. T., Barbalho, S. M., Sloan, K. P., Sloan, L. A., Goulart, R. A., Araújo, A. C., & Bechara, M. D. (2022). Curcumin, autoimmune and inflammatory diseases: going beyond conventional therapy - a systematic review. Critical reviews in food science and nutrition, 62(8), 2140–2157. https://doi.org/10.1080/10408398.2020.1850417	RCT	27	2198	not reported	Not reported	curcumin	No	NA			No	NA		Yes	Table 4: bioavailable formulation of CL; Meriva is a delivery dietary phenolic curcumin, with lecithin to boost the absorption and bioavailability								Intervention description		Yes	One of the explanations of these findings could be related to the low dosage of Curcuma used in the study and to the bioavailability of curcumin administered per oral route.					Results of the studies				No	NA						Yes	The authors declare no conflict of interest or funding support.	No funding	Yes
98	Marton	2021	The Effects of Curcumin on Diabetes Mellitus: A Systematic Review	Marton, L. T., Pescinini-E-Salzedas, L. M., Camargo, M. E. C., Barbalho, S. M., Haber, J. F. D. S., Sinatora, R. V., Detregiachi, C. R. P., Girio, R. J. S., Buchaim, D. V., & Cincotto Dos Santos Bueno, P. (2021). The Effects of Curcumin on Diabetes Mellitus: A Systematic Review. Frontiers in endocrinology, 12, 669448. https://doi.org/10.3389/fendo.2021.669448	RCT	14	1072	patients with T2DM	Diabetes mellitus type 2	Curcuma longa or curcumin	No	NA			No	NA		No											Yes	As seen above, curcumin can exhibit a huge range of therapeutic possibilities; however, it presents low solubility and rapid metabolism limiting its absorption in the gastrointestinal tract and resulting in weak bioavailability. The weak bioavailability has been associated to its insolubility in the water and the increased degradation in alkaline solutions or crystallization in acidic environment…	When ingested orally, the bioavailability of curcumin can be influenced by the food matrix, like lipids and proteins.	The low bioavailability leads to reduced serum concentrations, reducing the possibilities of producing positive health effects. Due to these reasons, in the last few years, several delivery methods have been developed to improve oral curcumin bioavailability (75, 76).	Therefore, there is an improved curcumin solubility, bioavailability, transmembrane permeability, prolonged plasma half‐life, long‐term stability, target‐specific delivery, and upgraded therapeutic effects (77, 78).		General comments about curcumin bioavailability				No	NA						No	NA	NA	Yes
99	Marx	2020	The effect of emerging nutraceutical interventions for clinical and biological outcomes in multiple sclerosis: A systematic review	Marx, W., Hockey, M., McGuinness, A. J., Lane, M., Christodoulou, J., van der Mei, I., Berk, M., Dean, O. M., Taylor, B., Broadley, S., Lechner-Scott, J., Jacka, F. N., Lucas, R. M., Ponsonby, A. L., & RELIEF Trial team (2020). The effect of emerging nutraceutical interventions for clinical and biological outcomes in multiple sclerosis: A systematic review. Multiple sclerosis and related disorder…	RCT	1	50	participants with MS	multiple sclerosis	Not reported	No	NA			No	NA		No	NA										No	NA									No	NA						Yes	No direct funding was used to create this manuscript. WM is funded by a Deakin University postdoctoral fellowship. The research conducted at the Murdoch Children's Research Institute was supported by the Victorian Government's Operational Infrastructure Support Program. MB is supported by a NHMRC Senior Principal Research Fellowship (APP1059660 and APP1156072). MH is funded by Australian Rotary H…	Mixed	No
100	Mata	2021	Benefits of turmeric supplementation for skin health in chronic diseases: a systematic review	Mata, I. R. D., Mata, S. R. D., Menezes, R. C. R., Faccioli, L. S., Bandeira, K. K., & Bosco, S. M. D. (2021). Benefits of turmeric supplementation for skin health in chronic diseases: a systematic review. Critical reviews in food science and nutrition, 61(20), 3421–3435. https://doi.org/10.1080/10408398.2020.1798353	both	8	333	not reported	Not reported	turmeric, curcumin or curcuminoid	No	NA			No	NA		Yes	Table 1.: Patients who followed the MedDietCurcumin exhibited a plasmatic increase in curcumin concentration, indicating an improvement of curcuminoid bioavailability.	After 24 weeks of follow-up, patients who adopted MedDietCurcumin showed a signifi- cant reduction in the number and volume of cutaneous neu- rofibromas. In this same group, a plasma increase in curcumin concentration was also observed, indicating an improvement in curcumin bioavailability. No patient reported side effects on curcumin consumption.							Plasma levels of curcumin		Yes	Subtitle: Dosage and bioavailability of curcuminoids	Notwithstanding the evidence on its efficacy and safety, curcumin has low bioavailability in the body, which may be justified by its low solubility and intestinal permeability. Many studies aim to find mechanisms that overcome this obstacle, intending to improve its absorption by the body. In this present review, we included studies that presented, in their interventions, absorptive aids which co…	Among the literary framework, Wang et al. (2019) conducted a study that aimed to verify whether piperine-co_x0002_formed curcumin-free (PIP) solid dispersions (PIP) could increase curcumin bioavailability in vivo. Following adminis_x0002_tration of CUR-PIP, curcumin increased significantly by 2.16-fold, demonstrating better bioavailability, increased dis_x0002_solution and easier membrane permeab…	In view of the promising results collected, the relevance of following up further investigations on oral supplementa_x0002_tion of turmeric and its curcuminoids, along with other forms that enhance its efficacy and bioavailability in the human body, has been demonstrated, allowing its use as an instrument of substantial aid in the treatment of chronic skin diseases.		General comments about curcumin bioavailability	Recommendations for future studies			Yes	Thus, given the favorable and promising results achieved by the use of turmeric as an auxiliary tool in the therapeutic route of chronic skin illness, studies with a larger number of participants, longer intervention period, as well as the use of other therapy devices that contribute to the increased effi_x0002_cacy and bioavailability of curcumin in the body has been becoming more important and …			More studies are needed with products with high bioavailability			Yes	This research did not receive any specific grant from funding agencies in the public, commercial, or not-or-profit sectors.	No funding	Yes
101	Mathieu	2022	A Meta-Analysis of the Impact of Nutritional Supplementation on Osteoarthritis Symptoms	Mathieu, S., Soubrier, M., Peirs, C., Monfoulet, L. E., Boirie, Y., & Tournadre, A. (2022). A Meta-Analysis of the Impact of Nutritional Supplementation on Osteoarthritis Symptoms. Nutrients, 14(8), 1607. https://doi.org/10.3390/nu14081607	RCT	12	1438	The studied population comprised patients with OA, especially knee OA, though other locations were accepted	Osteoarthritis	Not reported	No	NA			No	NA		No	NA										No	NA									No	NA						Yes	This research received no external funding.	No funding	Yes
102	Matias	2021	A systematic review of the antidepressant effects of curcumin: Beyond monoamines theory	Matias, J. N., Achete, G., Campanari, G. S. D. S., Guiguer, É. L., Araújo, A. C., Buglio, D. S., & Barbalho, S. M. (2021). A systematic review of the antidepressant effects of curcumin: Beyond monoamines theory. The Australian and New Zealand journal of psychiatry, 55(5), 451–462. https://doi.org/10.1177/0004867421998795	both	10	718	patients with depression; 18–65 years old; The included studies participants were Type 2 Diabetes mellitus with peripheral neuropathy, patients with anxiety and obesity, with major depressive episode, and Major Depression Disorder	Diabetes mellitus type 2	curcumin	No	NA			No	NA		No	NA										Yes	Even though the benefits of curcumin, its use is lim_x0002_ited by its low oral bioavailability and distribution. One pos_x0002_sibility to solve this problem is the curcumin in nanoparticles, liposomes, micelles, and phospholipid complexes formula_x0002_tions (Asadi et al., 2019; Qi et al., 2020; Yohn et al., 2017)					General comments about curcumin bioavailability				No	NA						Yes	The author(s) received no financial support for the research, authorship, and/or publication of this article.	No funding	Yes
103	Mohseni	2021	The clinical use of curcumin on neurological disorders: An updated systematic review of clinical trials	Mohseni, M., Sahebkar, A., Askari, G., Johnston, T. P., Alikiaii, B., & Bagherniya, M. (2021). The clinical use of curcumin on neurological disorders: An updated systematic review of clinical trials. Phytotherapy research : PTR, 35(12), 6862–6882. https://doi.org/10.1002/ptr.7273	both	17	1038	patients with neurological disorders	Neurological disorders	curcumin supplement alone or in combination with other ingredients	No	NA			No	NA		No	NA										Yes	Poor absorption and low bioavailability are some of the major limitations associated with the use of curcumin, which severely limits its application in the treatment of various diseases (Lopresti, 2018). These limitations can be circum_x0002_vented by using a formulation containing nano-curcumin (Cole et al., 2007; Do et al., 2016; Lee et al., 2008; Li et al., 2014; Parohan et al., 2019; Profenno…					General comments about curcumin bioavailability				No	NA						Yes	This study was approved and founded by Isfahan University of Medical Sciences with Grant No: 199234.	Non-commercial	Yes
104	Mokgalaboni	2021	Curcumin supplementation improves biomarkers of oxidative stress and inflammation in condition of obesity, type 2 diabetes and NAFLD: updating the status of clinical evidence	Mokgalaboni, K., Ntamo, Y., Ziqubu, K., Nyambuya, T. M., Nkambule, B. B., Mazibuko-Mbeje, S. E., Gabuza, K. B., Chellan, N., Tiano, L., & Dludla, P. V. (2021). Curcumin supplementation improves biomarkers of oxidative stress and inflammation in conditions of obesity, type 2 diabetes and NAFLD: updating the status of clinical evidence. Food & function, 12(24), 12235–12249. https://doi.org/10.1039/…	RCT	21	722	The majority of conducted studies were on adult patients and are discussed based on the impact of curcumin on obesity, T2D, NAFLD and other metabolic complications.	Obesity, diabetes mellitus type 2, NAFLD and other metabolic complications	curcumin	No	NA			No	NA		Yes	Although such advantages are recorded with curcumin in improving oxidative and inflammatory status in T2D (Table 2), the standout results suggest that curcumin could be even more beneficial when used in combination with other therapies,118 especially piperine since it can enhance its bioavailability profile.116,117								Results for studies using bioavailability enhancement		NA	NA									Yes (this is technically Not conclusion but 'Summary and Perspective')	Furthermore, the summarized evidence44,133 affirms that curcumin intake, especially when co-supplemented with piper- ine, is even more beneficial in improving the oxidative and inflammatory status by enhancing serum levels of antioxidants like SOD as well as reducing levels of lipid peroxidation and some pro-inflammatory in patients with metabolic syndrome. These results are generally of interest…	Similarly, while such therapeutic benefits are acknowl- edged, additional studies are still necessary to establish methods that can be effectively used to enhance its absorption and bioavailability profile, including determining the precise effective doses.		Summary of results regarding bioavailability	More bioavailable product forms are needed		Yes	This work was supported in part by baseline funding from the Biomedical Research and Innovation Platform of the South African Medical Research Council (SAMRC) and the National Research Foundation (Grant numbers: 132534 and 117829). The content hereof is the sole responsibility of the authors and do not necessarily represent the official views of the SAMRC or the funders.	Non-commercial	Yes
105	Mousavi	2020	The effects of curcumin supplementation on body weight, body mass index and waist circumference: a systematic review and dose-response meta-analysis of randomized controlled trials	Mousavi, S. M., Milajerdi, A., Varkaneh, H. K., Gorjipour, M. M., & Esmaillzadeh, A. (2020). The effects of curcumin supplementation on body weight, body mass index and waist circumference: a systematic review and dose-response meta-analysis of randomized controlled trials. Critical reviews in food science and nutrition, 60(1), 171–180. https://doi.org/10.1080/10408398.2018.1517724	RCT	11	876	carried out on adult population (_x0003_18 years)	Not reported	curcumin supplement only (publications which investigated the effect of turmeric were not included)	No	NA			No	NA		No	NA										Yes	The main limitation of the study is that most of the included studies were conducted with unformulated curcumin, which has low bioavailability its owing because of poor absorption, rapid metabolism, and rapid removal from the body. Several methods have been made to enhance the bioavailability of curcumin including adjunct to piperine (black pepper), liposomal curcumin, nanoparticles, phospholipid…					Heterogeneity	Limitations due to using low bioavailability formulation			No	NA						Yes	None	No funding	Yes
106	Musazadeh	2022	Curcumin as a novel approach in improving lipid profile: An umbrella meta-analysis	Musazadeh, V., Roshanravan, N., Mohammadizadeh, M., Kavyani, Z., Dehghan, P., & Mosharkesh, E. (2022). Curcumin as a novel approach in improving lipid profile: An umbrella meta-analysis. Nutrition, metabolism, and cardiovascular diseases : NMCD, 32(11), 2493–2504. https://doi.org/10.1016/j.numecd.2022.07.021	MA of RCT	19 MA	13594	Population/Patients (P: adults of 18> years of age, who were treated with curcumin);	Not reported	curcumin	No	NA			No	NA		No	NA										Yes	Since curcumin is hydrophobic with low systemic bioavailability some clinical practice suggested the concomitant use of black pepper (Piper nigrum) or piperine with curcumin for improving its oral absorption and systemic bioavailability. Also, it is suggested that nanoparticles of Curcumin as a promising new drug delivery of biomedical and pharmaceutical agents can used in clinical practice [66e7…					General comments about curcumin bioavailability				No	NA						Yes	This research received no specific grant from any funding agency, commercial or not-for-profit sectors.	No funding	Yes
107	Ng	2017	Clinical Use of Curcumin in Depression: A Meta-Analysis	Ng, Q. X., Koh, S. S. H., Chan, H. W., & Ho, C. Y. X. (2017). Clinical Use of Curcumin in Depression: A Meta-Analysis. Journal of the American Medical Directors Association, 18(6), 503–508. https://doi.org/10.1016/j.jamda.2016.12.071	RCT	6	377	study participants had clinically diagnosed major depressive disorder	Major depressive disorder	curcumin	No	NA			No	NA		No	NA										Yes	However, a key limitation of curcumin is its poor oral bioavailability and short retention time in the body because of rapid breakdown in the liver and gut.43 To overcome this problem, curcumin is often combined with piperine, a known in_x0002_hibitor of hepatic and intestinal glucuronidation, or formulated as a propriety highly bioavailable product such as BCM-95 (a patented combination of curcu…					General comments about curcumin bioavailability				No	NA						No	NA	NA	Yes
108	Ng	2013	Systematic review: the efficacy of herbal therapy in inflammatory bowel disease	Ng, S. C., Lam, Y. T., Tsoi, K. K., Chan, F. K., Sung, J. J., & Wu, J. C. (2013). Systematic review: the efficacy of herbal therapy in inflammatory bowel disease. Alimentary pharmacology & therapeutics, 38(8), 854–863. https://doi.org/10.1111/apt.12464	RCT	1	89	human adult IBD subjects	Inflammatory bowel disease	Not reported	No	NA			No	NA		No	NA										No	NA									No	NA						Yes	None	No funding	Yes
109	Ngu	2022	Curcumin as adjuvant treatment in patients with non-alcoholic fatty liver (NAFLD) disease: A systematic review and meta-analysis	Ngu, M. H., Norhayati, M. N., Rosnani, Z., & Zulkifli, M. M. (2022). Curcumin as adjuvant treatment in patients with non-alcoholic fatty liver (NAFLD) disease: A systematic review and meta-analysis. Complementary therapies in medicine, 68, 102843. https://doi.org/10.1016/j.ctim.2022.102843	RCT	14	910	participants diagnosed with NAFLD through liver ultrasonography	NAFLD	turmeric/curcumin	No	NA			No	NA		No	NA										Yes	The formulation of curcumin might differ due to the different bioavailability of the curcumin used in the trials.					General comments about curcumin bioavailability				No	NA						Yes	The authors received no funding for this work.	No funding	Yes
110	Onakpoya	2017	Effectiveness of curcuminoids in the treatment of knee osteoarthritis: a systematic review and meta-analysis of randomized clinical trials	Onakpoya, I. J., Spencer, E. A., Perera, R., & Heneghan, C. J. (2017). Effectiveness of curcuminoids in the treatment of knee osteoarthritis: a systematic review and meta-analysis of randomized clinical trials. International journal of rheumatic diseases, 20(4), 420–433. https://doi.org/10.1111/1756-185X.13069	RCT	7	797	adults at least 40 years old	Not reported	curcuminoids	No	NA			No	NA		Yes	There were variations in the techniques used to solubilize and enhance the bioavailability of curcuminoids across the studies	One study42 used polysaccharide to enhance the bioavailability of curcuminoids, another45 combined curcuminoids with Bioperine_x0001_ to enhance bioavailability, while another44 used surface-controlled water-dispersible curcumin to increase the bioavailability.							Intervention description		Yes	The heterogeneity observed in the meta-analytic results may have resulted from variation in the reporting quality across the RCTs, differences in the demo_x0002_graphic characteristics of study participants, differences in the durations of intervention, and variation in daily dosages and bioavailability of curcuminoids and types of control interventions.	Furthermore, inadequate data prevented us from exploring dose-effect relationships for several other outcomes; this is compounded by the variations in the methods used to increase bioavailability of the product across the studies.	Because curcuminoids are poorly absorbed orally,57 the studies included in our review used different techniques to increase the soluble bioavailability of the product. Presently, none of the methods used has been established as being most potent for increasing the product bioavailability and this may also have accounted for the heterogeneity observed in some of the analyses; indeed, the investiga…	Further research should aim to determine the minimum effective dose based on extraction technique (and improved bioavailability) at which curcuminoids exert pharmacologic effects in OA		Heterogeneity				No	NA						Yes	None.	No funding	Yes
111	Pan-On	2022	Trends in advanced oral drug delivery system for curcumin: A systematic review	Pan-On, S., Dilokthornsakul, P., & Tiyaboonchai, W. (2022). Trends in advanced oral drug delivery system for curcumin: A systematic review. Journal of controlled release : official journal of the Controlled Release Society, 348, 335–345. https://doi.org/10.1016/j.jconrel.2022.05.048	RCT	3	36	not reported	Not reported	curcumin nanocarrier system	Yes	The in vivo, and clinical studies evaluating efficacy and bioavailability of curcumin nanocarrier drug delivery systems were eligible in our systematic review. The inclusion criteria were as follows: (1) studies determining the effect of curcumin nanocarrier system on bioavailability including absorption, pharmacokinetics, mucoadhesive, caco-2 cell, or stability (2) conducted in in vivo model or …	Inclusion criteria		No	NA		Yes	We summarized characteristics of NDS and bioavailability of the included studies based on types of NDS as lipid-based and polymer-based and are presented in Tables 1 and 2, respectively. Some studies compared ≥ 2 NDS. Table 1 shows the type of NDS in human and animal models, as well as AUC, Cmax, tmax, and relative bioavailability, as reported by a systematic review study.When compared to free cu…	Nevertheless, Takahashi et al., reported that rat treated with lipo- some showed 5-fold greater oral curcumin bioavailability than those treated with free curcumin [19]. In addition, the polymer coated lipo- some showed greater bioavailability enhancement. Chen et al., reported that in animal model the curcumin liposome coated with N-trimethyl chitosan chloride (TMC) demonstrated the greater abso…	Peng et al., prepared sophorolipid- coated curcumin nanoparticles and found the relative bioavailability in the range between 2.7 and 3.6 folds when compared to free curcumin [22]. Surprisingly, Hu et al. found that the relative bioavailability of curcumin loaded microemulsions employing Capryol 90 and Cremophor RH 40 as a surfactant was 22.6 folds greater than free curcumin [23]. Five studies re…	According to Wu et al., the relative bioavailability of liquid curcumin SMEDDS increased to 12.7-fold higher than free curcumin [29]. However, Dhumal et al., found a 26-fold increase in relative bioavailability of liquid curcumin SMEDDS as compared to free curcu- min [30]. However, Yan et al., showed the greater relative bioavail- ability of curcumin solid SMEDDS using Aerosil 200 as a binder wit…	Two studies investigated the effect of SNEDDS on curcumin oral bioavailability in animal models. Nazari-Vanani et al., showed that the relative bioavailability of curcumin SNEDDS was increased by 1.9-fold, compared to free curcumin [35]. Noteworthy, Zhongfa et al., found that curcumin SNEDDS had a 10.5-fold greater relative bioavailability than free curcumin [36]. In addition, all studies proved …	Following intragastric administration, it showed 2 times higher relative bioavailability than the free curcumin. In addition, tissue concentrations of curcumin also increased, especially in the brain, suggesting that NLC could improve the ability of curcumin to cross the blood–brain barrier [40]. Table 2 shows the type of NDS in human and animal models, as well as AUC, Cmax, Tmax, and relative bi…	The relative bioavailability of curcumin solid dispersion provides a Cmax within 2 h and AUC of ~27 ng/ml and ~308 ng/ml/h, respectively, with the relative bioavailability of 45.9- fold as compared to free curcumin [16]. Munjal et al., [12], Gao et al. [41] and Liao et al., [42] investigated the potential of solid dispersion with hydrophilic polymer as carrier, PVP K30, and showed the 4.9, 15.4 a…	Harigae et al., [49], Xie et al., [50] and Khalil et al., [51] found that curcumin loaded PLGA nanoparticles (PLGA NPs) and showed similar Tmax ~2 h with an 2–26-fold increase in relative bioavailability compared to free curcumin. Additionally, coated PLGA NPs with PEG showed 56-fold increased relative bioavailability with a prolonged Tmax ~3 h [51]. Tsai et al., prepared curcumin loaded PLGA nan…	Intervention description		Yes	Many various techniques for increasing curcumin bioavailability have been studied in the recent past, including the design and manufacturing of NDS for effective curcumin administration [60]. Only 3 studies on curcumin NDS in humans have been published, and the others were studied with animal models. Our research compiled the most relevant evidence on the efficacy and bioavailability of curcumin …	The enhanced oral bioavailability of curcumin could be arisen from advantages of NDS including (i) increased curcumin water solubility (ii) improved curcumin stability (iii) enhanced adhesion to the GI tract, and (iv) provided more absorption routes of curcumin.	Furthermore, use of surfactants such as tween 80, lecithin and polox_x0002_amer 188, in the preparation of SLNs and solid dispersion, could enhance the permeability of curcumin in the intestinal membrane, resulting in improved oral bioavailability [13,43,44].			General comments about curcumin bioavailability	Recommendations for future studies			Yes	The curcumin-based NDS is being used with the principal objective of enhancing curcumin bioavailability.	Excited data have emerged from the studies identified by our systematic review confirming the bioavailability improvement using NDS.	Therefore, to elucidate the effect of different NDS on the enhancement of curcumin bioavailability, the number of clinical trials is expected to increase. In conclusion, this study showed evidence of the positive effect of the nanocarrier system for enhancement of curcumin oral bioavailability.	Summary of results regarding bioavailability			No	NA	NA	No
112	Paultre	2021	Therapeutic effects of turmeric or curcumin extract on pain and function for individuals with knee osteoarthritis: a systematic review	Paultre, K., Cade, W., Hernandez, D., Reynolds, J., Greif, D., & Best, T. M. (2021). Therapeutic effects of turmeric or curcumin extract on pain and function for individuals with knee osteoarthritis: a systematic review. BMJ open sport & exercise medicine, 7(1), e000935. https://doi.org/10.1136/bmjsem-2020-000935	RCT	9	1054	humans with knee OA	Osteoarthritis	turmeric	No	NA			No	NA		Yes	All studies used a different formulation (ie, Turmacin, Meriva, Theracurcumin, Curene) that modified the pharmacokinetics of turmeric in order to increase bioavailability.	Table 2.: Theracurcumin: a surface_x0002_controlled water dispersible curcumin extract with high bioavailability; NR-INF-02 (Turmacin): extract from rhizome of Curcuma longa with increased bioavailability; Curcuminoids (C3 complex) with 5 mg of BioPerine pepper extract for increased bioavailability							Intervention description		Yes	It is well established that the bioavailability of turmeric is low and requires sizeable doses for therapeutic effect.	Therefore, although no standardisation of dosing exists, there is likely a therapeutic index based on factors of bioavailability to consider when dosing this supplement.				General comments about curcumin bioavailability				No	NA						Yes	The authors have not declared a specific grant for this research from any funding agency in the public, commercial or not-for-profit sectors.	No funding	Yes
113	Penagini	2016	Nutrition in Pediatric Inflammatory Bowel Disease: From Etiology to Treatment. A Systematic Review	Penagini, F., Dilillo, D., Borsani, B., Cococcioni, L., Galli, E., Bedogni, G., Zuin, G., & Zuccotti, G. V. (2016). Nutrition in Pediatric Inflammatory Bowel Disease: From Etiology to Treatment. A Systematic Review. Nutrients, 8(6), 334. https://doi.org/10.3390/nu8060334	both	2	100	not reported	Not reported	Not reported	No	NA			No	NA		No	NA										No	NA									No	NA						No	NA	NA	Yes
114	Petersen	2021	A systematic review of possible interactions for herbal medicines and dietary supplements used concomitantly with disease-modifying or symptom-alleviating multiple sclerosis drugs	Petersen, M. J., Bergien, S. O., & Staerk, D. (2021). A systematic review of possible interactions for herbal medicines and dietary supplements used concomitantly with disease-modifying or symptom-alleviating multiple sclerosis drugs. Phytotherapy research : PTR, 35(7), 3610–3631. https://doi.org/10.1002/ptr.7050	RCT	1	8	not reported	Not reported	turmeric	No	NA			No	NA		No	NA										No	NA									No	NA						Yes	The Danish Patient Safety Authority is acknowledged for financial support	Non-commercial	Yes
115	Pourhabibi-Zarandi	2021	Curcumin and rheumatoid arthritis: A systematic review of literature	Pourhabibi-Zarandi, F., Shojaei-Zarghani, S., & Rafraf, M. (2021). Curcumin and rheumatoid arthritis: A systematic review of literature. International journal of clinical practice, 75(10), e14280. https://doi.org/10.1111/ijcp.14280	RCT	1	18	patients with RA	Rheumatoid arthritis	natural curcumin (ineligible: other curcuminoids, turmeric, synthetic forms of curcumin,or a combination of curcumin and other drugs and nutraceuticals)	No	NA			No	NA		No	NA										Yes	Because of the low aqueous solubility, poor oral bioavailability and extensive hepatic metabolism,100 various formulations of cur_x0002_cumin, such as complexation, micelles, microemulsion, solid-lipid nanoparticles and solid dispersions have been developed to enhance efficacy and bioavailability.101 Assessment of such formulation ef_x0002_fects on RA was out of the scope of the present systemati…					General comments about curcumin bioavailability				No	NA						Yes	This work was supported by the Research Vice Chancellor and Nutrition Research Center of Tabriz University of Medical Sciences, Tabriz, Iran (grant number 64338).	Non-commercial	Yes
116	Qin	2017	Efficacy and safety of turmeric and curcumin in lowering blood lipid levels in patients with cardiovascular risk factors: a meta-analysis of randomized controlled trials	Qin, S., Huang, L., Gong, J., Shen, S., Huang, J., Ren, H., & Hu, H. (2017). Efficacy and safety of turmeric and curcumin in lowering blood lipid levels in patients with cardiovascular risk factors: a meta-analysis of randomized controlled trials. Nutrition journal, 16(1), 68. https://doi.org/10.1186/s12937-017-0293-y	RCT	5	463	subjects with risk factors for CVD, for example, dyslipidemia, T2DM, MetS, hypertension, prediabetes, prehypertension, or obesity	Risk factors for cardiovascular disorders	purified curcumin or a curcuminoid mixture, extracts with determined content of curcumin or curcuminoids, or turmeric powder	No	NA			No	NA		No	NA										Yes	Secondly, most of the selected studies were conducted with unformulated curcumin, which is considered to have low bioavailability. Curcumin has poor bioavailability owing to its poor absorption, fast metabolism, and rapid elimination from the body. Some attempts have been made to overcome these deficits, including the use of a piperine (black pepper) adjuvant, liposomal curcu_x0002_min, nanoparti…					Intervention description	General comments about curcumin bioavailability			Yes	Because curcumin’s poor bioavailability limits its absorption from dietary sources, novel formulations with enhanced bioavailability are probably required to control dyslipidemia more effectively.			More bioavailable product forms are needed			Yes	This research was supported by the Natural Science Foundation of China (grant no. 81171560), the “Par-Eu Scholars Program” of Chongqing City and the National Science and Technology Major Project of China (grant no. 2012ZX10002007001).	Non-commercial	Yes
117	Qin	2018	Meta-analysis of randomized controlled trials of 4 weeks or longer suggest that curcumin may afford some protection against oxidative stress	Qin, S., Huang, L., Gong, J., Shen, S., Huang, J., Tang, Y., Ren, H., & Hu, H. (2018). Meta-analysis of randomized controlled trials of 4 weeks or longer suggest that curcumin may afford some protection against oxidative stress. Nutrition research (New York, N.Y.), 60, 1–12. https://doi.org/10.1016/j.nutres.2018.08.003	RCT	6	518	not reported	Not reported	curcuminoids or turmeric preparations with specified content of curcumin or curcuminoids	No	NA			No	NA		No	NA										Yes	Piperine may also have an indirect antioxidant effect as an inducer of Nrf2 [51], and negligible effects on curcumin bioavailability [52].	However, it remains unresolved that if piperine alone has an indirect antioxidant effect, or if it plays this effect only in combination with curcumin, or if this effect was based on improved bioavailability or combined action on transcription factors.	Low oral absorption, rapid metabolism and elimination from the body, along with poor bioavailability are the major limiting factors for clinical use of curcumin			General comments about curcumin bioavailability				No	NA						Yes	This work was supported by the National Natural Science Foundation of China [No. 81171560], the “Par-Eu Scholars Program” of Chongqing City and the National Science and Technology Major Project of China [No. 2012ZX10002007001].	Non-commercial	Yes
118	Raifee	2021	The Efect of Curcumin in Improving Lipid Profle in Patients with Cardiovascular Risk Factors: A Systematic Review of Clinical Trials	Rafiee, S., Bagherniya, M., Askari, G., Sathyapalan, T., Jamialahmadi, T., & Sahebkar, A. (2021). The Effect of Curcumin in Improving Lipid Profile in Patients with Cardiovascular Risk Factors: A Systematic Review of Clinical Trials. Advances in experimental medicine and biology, 1291, 165–177. https://doi.org/10.1007/978-3-030-56153-6_10	both	22	1545	participants at risk of CVD	Risk factors for cardiovascular disorders	curcumin supplement	No	NA			No	NA		Yes	Table 10.1. highly bioavailable curcumin	Two studies used nano-curcumin [40, 47], two studies used phytosomal curcumin [38, 46], three studies used curcumin-piperine [24, 25, 29], one study used phospholipidated curcumin [41, 42], one study used highly absorbable curcumin [39], and one study used enhanced bioavailable cucumin [36] for supplementation.							Intervention description		Yes	However, only five studies have reported positive effects with curcumin supplementation, with most of these using other compounds in addition to curcumin to improve its bioavailability.	Eight trials showed that curcumin supplementation reduced triglyceride levels, with most of the studies using high bioavailability curcumin supplements.	A review of studies involving the LDL-C index showed that six clinical trials found benefcial lowering effects of curcumin supplementation, and in most of these studies, the duration of the intervention was 8 weeks or more. Half of these studies used high bioavailability supplements which might have had an impact on the observed effect.	Moreover, most of the studies used curcumin supplements with high bioavailability, which could have contributed to the observe benefcial effects.		Intervention description	Results of the studies			Yes	Overall, studies using the formulations of curcumin with higher bioavailability had a better impact on the lipid profle.			Summary of results regarding bioavailability			No	NA	NA	No
119	Rai	2021	Turmeric in the management of oral submucous fibrosis: A systematic review and meta‐analysis	Rai, A., Kumar, N., Sharma, S., Parveen, S., & Rasheed, A. (2021). Turmeric in the management of oral submucous fibrosis: A systematic review and meta-analysis. Journal of cancer research and therapeutics, 17(2), 327–335. https://doi.org/10.4103/jcrt.JCRT_95_20	both (only RCTs for meta-analysis)	7 (3 in MA)	429	Patients of OSMF, all ages, both sexes, all ethnicities, and all nationalities	Oral submucous fibrosis	turmeric or curcumin	No	NA			No	NA		No	NA										Yes	Marked heterogeneity in curcumin preparations, dosages, and mode of administration was observed which can affect the bioavailability of active ingredient and therefore can affect the outcome. Co‑interventions such as piperine or tulsi could also confound the outcomes					Heterogeneity				No	NA						Yes	This research did not receive any specific grant from funding agencies in the public, commercial, or not‑for‑profit sectors. Arpita Rai has received the Ministry of AYUSH, Extra‑Mural Research Project.; Financial support and sponsorship Nil.	No funding	Yes
120	Raza	2022	Efcacy of oral and topical antioxidants in the prevention and management of oral mucositis in head and neck cancer patients: a systematic review and meta‑analyses	Raza, A., Karimyan, N., Watters, A., Emperumal, C. P., Al-Eryani, K., & Enciso, R. (2022). Efficacy of oral and topical antioxidants in the prevention and management of oral mucositis in head and neck cancer patients: a systematic review and meta-analyses. Supportive care in cancer : official journal of the Multinational Association of Supportive Care in Cancer, 30(11), 8689–8703. https://doi.org…	RCT	1	32	HNC patients undergoing radiotherapy with or without chemotherapy	Head and neck cancer patients undergoing radiotherapy	Not reported	No	NA			No	NA		No	NA										No	NA									No	NA						No	NA	NA	Yes
121	Rossi	2016	The role of dietary supplements in inflammatory bowel disease: a systematic review	Rossi, R. E., Whyand, T., Murray, C. D., Hamilton, M. I., Conte, D., & Caplin, M. E. (2016). The role of dietary supplements in inflammatory bowel disease: a systematic review. European journal of gastroenterology & hepatology, 28(12), 1357–1364. https://doi.org/10.1097/MEG.0000000000000728	both	5	>144 (not reported in the paper for all included studies)	Not reported	Not reported	Not reported	No	NA			No	NA		No	NA										No	NA									No	NA						No	NA	NA	Yes
122	Sadeghian	2021	The effect of oral curcumin supplementation on health-related quality of life: A systematic review and meta-analysis of randomized controlled trials	Sadeghian, M., Rahmani, S., Jamialahmadi, T., Johnston, T. P., & Sahebkar, A. (2021). The effect of oral curcumin supplementation on health-related quality of life: A systematic review and meta-analysis of randomized controlled trials. Journal of affective disorders, 278, 627–636. https://doi.org/10.1016/j.jad.2020.09.091	RCT	10	734	Not reported	Not reported	curcumin	Yes	Additionally, we performed a subgroup analysis to determine potential sources of heterogeneity with the use of a ‘fixed-effects’ model. These subgroups were based on the participants’ age (<50 vs.≥50 years) and gender (male vs. both sexes), duration of intervention (<5 vs. ≥5 months), curcumin bioavailability (high vs. low), health condition (cancer vs. non-cancer), and adjustment for confounders…	Statistics		Yes	Additionally, we performed a subgroup analysis o determine potential sources of heterogeneity with the use of a ‘fixed-effects’ model. These subgroups were based on the participants’ age (<50 vs.≥50 years) and gender (male vs. both sexes), duration of intervention (<5 vs. ≥5 months), curcumin bioavailability (high vs. low), health condition (cancer vs. non-cancer), and adjustment for confounders …	Subgroup analysis	Yes	Curcumin at a dose of 80–3000 mg/day was provided in different formulations with different bioavailability profiles.	Moreover, curcumin increased HRQOL in RCTs that used curcumin formulations with a high bioavailability (SMD: 1.73, 95% CI: 1.48, 1.97; P<0.001) (Fig. 4).; Fig. 4. Forest plot for the effect of curcumin supplementation on HRQOL, compared to the placebo, divided by curcumin bioavailability (A), health status (B), adjustment for confounders (C).	Table 2.: Curcumin bioavailability; High; Low						Intervention description	Subgroup analysis results	Yes	Subgroup analysis also revealed a significant improvement of HRQOL in RCTs that used an improved-bioavailability formulation of curcumin. A major concern for functional benefits and therapeutic efficacy of a bioactive compound is the absorption and tissue distribution of that drug/agent. Curcumin is considered an unstable and reactive compound with limited oral bioavailability, which is a princip…					Results of the studies	General comments about curcumin bioavailability			Yes	In summary, oral curcumin improves HRQOL overall, especially in studies with a short duration of curcumin intervention and in those that administered curcumin using improved-bioavailability formulations.	Our findings indicated that a short period of curcumin intervention with a high-bioavailability formulation would be more effective at improving HRQOL than longer treatment with standard curcumin.		Summary of results regarding bioavailability			Yes	None.	No funding	Yes
123	Saeedi	2022	Curcumin and blood lipid levels: an updated systematic review and meta-analysis of randomised clinical trials	Saeedi, F., Farkhondeh, T., Roshanravan, B., Amirabadizadeh, A., Ashrafizadeh, M., & Samarghandian, S. (2022). Curcumin and blood lipid levels: an updated systematic review and meta-analysis of randomised clinical trials. Archives of physiology and biochemistry, 128(6), 1493–1502. https://doi.org/10.1080/13813455.2020.1779309	RCT	17 (10 in MA)	1325 (1288 finally analysed)	not reported	Not reported	purified curcumin or curcuminoid or Curcuma extract with a determined content of curcumin or curcuminoids	No	NA			No	NA		No	NA										Yes	This finding may be related to study conduction on trials with shorter treatment duration, lower doses curcumin, and also using unformulated curcumin with lower bioavailability and intestinal absorption.	Additionally, the one selected RCT study indicated that the phosphatidylcholine complex of curcumin can enter the cell membranes, resulting in increasing the curcumin bioavailability (Javandoost et al. 2018). The				Heterogeneity	Intervention description			NA	NA						Yes	This study did not receive any funding.	No funding	Yes
124	Safari	2021	The Efect of Curcumin Supplemsentation on Anthropometric Indices in Overweight and Obese Individuals: A Systematic Review of Randomized Controlled Trials	Safari, Z., Bagherniya, M., Askari, G., Sathyapalan, T., & Sahebkar, A. (2021). The Effect of Curcumin Supplemsentation on Anthropometric Indices in Overweight and Obese Individuals: A Systematic Review of Randomized Controlled Trials. Advances in experimental medicine and biology, 1291, 121–137. https://doi.org/10.1007/978-3-030-56153-6_7	RCT	24	1879	obese and overweight (BMI ≥ 25 kg/m2)	Obese and overweight	curcumin	No	NA			No	NA		Yes	One study [37] used 2100 mg/day turmeric powder, 3 studies [38, 40, 55] used 1500 mg/day curcumin, and 2 studies [45, 46] used 1000 mg/day curcuminoids with 10 mg piperine to increase curcumin bioavailability.								Intervention description		Yes	The meta-analysis found that trials using curcumin with increased bioavailability had better effects on waist circumference and obesity.					Results of the studies				No	NA						No	NA	NA	No
125	Sahebkar	2014a	A systematic review and meta-analysis of randomized controlled trials investigating the effects of curcumin on blood lipid levels	Sahebkar A. (2014). A systematic review and meta-analysis of randomized controlled trials investigating the effects of curcumin on blood lipid levels. Clinical nutrition (Edinburgh, Scotland), 33(3), 406–414. https://doi.org/10.1016/j.clnu.2013.09.012	RCT	5	197	not reported	Not reported	purified curcumin or curcuminoids mixture, or standardized Curcuma spp. extracts with determined content of curcumin or curcuminoids	No	NA			No	NA		No	NA										Yes	Such findings indicate that oral curcumin remains largely unabsorbed. None of the included studies used bioavailability-improved formulations of curcumin, apart from one study in which curcumin was coadministered with piperine as an absorption enhancer. Interestingly, this latter study was the only one that could find a significant hypotriglyceridemic activity for curcumin.					Intervention description	Results of the studies			Yes	Future trials are greatly recommended to take advantage of recently introduced formulations of curcuminoids which have improved properties in terms of intestinal absorption, bioavailability and pharmacokinetic profile.			More studies are needed with products with high bioavailability			No	NA	NA	Yes
126	Sahebkar	2014b	Are Curcuminoids Effective C-Reactive Protein-Lowering Agents in Clinical Practice? Evidence from a Meta-Analysis	Sahebkar A. (2014). Are curcuminoids effective C-reactive protein-lowering agents in clinical practice? Evidence from a meta-analysis. Phytotherapy research : PTR, 28(5), 633–642. https://doi.org/10.1002/ptr.5045	both	6	312	not reported	Not reported	purified or standardized preparations containing known amount of curcumin or curcuminoids	No	NA			No	NA		Yes	Curcuminoids dosage used was 80 mg/day (DiSilvestro et al., 2012), 200 mg/day (Belcaro et al., 2010), 1000 mg/day (Mohammadi et al., 2013; Panahi et al., 2012a, 2012b), 4000 mg/day (Wongcharoen et al., 2012), and 6000 mg/day (Chainani-Wu et al., 2012), though in different formulations in terms of bioavailability.	Subgroup analyses were also performed to assess the individual effects of chronic (≥4 weeks) vs. acute (<4 weeks) supplementation, and bioavailability-improved vs. non-improved curcuminoids formulations. Significant treatment effects were observed in subgroups with longer duration of supplementation as well as those using bioavailability improved curcuminoids preparations (both subgroups consiste…							Subgroup analysis results		Yes	The major obstacle that hinders the promising in-vitro effects of curcuminoids to be translated in preclinical and clinical studies is the strikingly low bioavailability of these phytochemicals, which is itself due to the their low aqueous solubility, poor intestinal absorption, and rapid metabolism and elimination from the body (Strimpakos and Sharma, 2008). Pharmacokinetic studies have indicate…	Among the six studies included in the current review, four used bioavailability-boosted preparations of curcuminoids (Mohammadi et al., 2013; Panahi et al., 2012a, 2012b; Belcaro et al., 2010; DiSilvestro et al., 2012).	DiSilvestro et al. (2012) also used a lipidated form of curcumin, Longvida®, to improve its bioavailability. This product is a solid lipid matrix containing soybean phosphatidylcholine along with vegetable stearic acid dextrin, ascorbyl palmitate, and hydroxypropyl methyl_x0002_cellulose, which considerably improve the bioavailability and kinetic profile of curcuminoids (Begum et al., 2008; Gota …	Fourth, eligible studies were heterogeneous in different ways, including curcuminoids dosage and bioavailability, and duration of supplementation.		General comments about curcumin bioavailability	Intervention description			Yes	The findings of this systematic review and meta-analysis indicate a possible benefit of supplementation with curcuminoids, particularly in the form of bioavailability-improved preparations, in reducing circulating con_x0002_centrations of CRP. Whilst identification of factors influencing CRP-lowering effect of curcuminoids merits further investigation, it appears that bioavailability, dosage, and…			Summary of results regarding bioavailability			No	NA	NA	Yes
127	Sahebkar	2016a	Curcumin downregulates human tumor necrosis factor-α levels: A systematic review and meta-analysis of randomized controlled trials	Sahebkar, A., Cicero, A. F. G., Simental-Mendía, L. E., Aggarwal, B. B., & Gupta, S. C. (2016). Curcumin downregulates human tumor necrosis factor-α levels: A systematic review and meta-analysis of randomized controlled trials. Pharmacological research, 107, 234–242. https://doi.org/10.1016/j.phrs.2016.03.026	RCT	8	549	not reported	Not reported	curcuminoids or turmeric preparations with a determined amount of curcuminoids	No	NA			No (not mentioned in methods, but results of a subgroup analysis reported in Results)			Yes	Subgroup analysis for the studies administering bioavailability enhanced curcumin preparations (WMD: −5.33 pg/mL, 95% CI: −10.84, 0.019, p = 0.058) versus those administering unformulated curcumin (WMD: −3.84 pg/mL, 95% CI: −7.00, −0.683, p = 0.017) revealed a numerically larger effect size in favor of the former, though the difference was not of statistical significance (Fig. 3).; Fig. 3. Forest…								Subgroup analysis results		Yes	Furthermore, curcumin formulations with improved bioavailability exhibited better activity as compared to unformulated preparations.	Based on the present results, curcumin may serve as an inexpensive, orally bioavailable and safe polyphenol that can effectively reduce TNF- level in humans.	One of the major limitations of curcumin use in humans is its limited bioavailability which appears primarily due to low oral absorption, rapid metabolism, and rapid systemic elimination [29]. Several strategies including use of nanopar_x0002_ticles [38], liposomes [39], micelles [40], structural analogues [41,42], co-administration with piperine [43] and complexation with phosphatidylcholine[44]…	However, all these limita_x0002_tions, added to the fact that curcumin formulation with presumed different bioavailability have been tested in the different trial could partly explain why we did not observed a clear direct dose-effect nor duration-effect relatio.		Results of the studies	Heterogeneity	General comments about curcumin bioavailability		No	NA						No	NA	NA	No
128	Sahekbar	2016b	Analgesic Efficacy and Safety of Curcuminoids in Clinical Practice: A Systematic Review and Meta-Analysis of Randomized Controlled Trials	Sahebkar, A., & Henrotin, Y. (2016). Analgesic Efficacy and Safety of Curcuminoids in Clinical Practice: A Systematic Review and Meta-Analysis of Randomized Controlled Trials. Pain medicine (Malden, Mass.), 17(6), 1192–1202. https://doi.org/10.1093/pm/pnv024	RCT	8	606	not reported	Not reported	curcuminoids or curcuminoid-containing extracts	Yes	A random-effects model and the generic inverse variance method were used to compensate for the heterogeneity of studies in terms of curcuminoids formulation used (bioavailability-improved or unformulated), dose of curcuminoids, trial design (parallel or cross-over), duration of curcuminoids supplementation, and demographic characteristics of individual trials (underlying disease, age, gender, etc…	Heterogenetiy		No			Yes	In order to address the low oral bioavailability of curcuminoids, absorption enhancement strategies were used in three studies by using a phytosomal delivery system [44], or co-administration of piperine [15,42], a well-known bioavailability enhancer [54,27].	When the analyses were confined to the studies administering bioavailability-enhanced preparations of curcuminoids, a greater pooled effect size was found (SMD: -0.98, 95% CI:-1.81 to -0.15, P = 0.02) (Figure 3).; Figure 3. Forest plot detailing standardized mean difference and 95% confidence intervals for the impact of bioavailability-improved curcuminoids preparations on the severity of pain.							Subgroup analysis results		Yes	We also suspect that the bioavailability of curcuminoids formulations used in the included studies remains a problem. The natural curcumin is poorly absorbed and rapidly metabolized in human limiting its clinical efficacy. The challenge is to increase its bioavaibility to reach plasmatic levels of curcumin corresponding to active concentration in vitro. In the included studies, three investigatio…					General comments about curcumin bioavailability	Results of the studies	Limitations due to using low bioavailability product		No	NA						No	NA	NA	No
129	Sarraf	2019	Short-term curcumin supplementation enhances serum brain-derived neurotrophic factor in adult men and women: a systematic review and dose-response meta-analysis of randomized controlled trials	Sarraf, P., Parohan, M., Javanbakht, M. H., Ranji-Burachaloo, S., & Djalali, M. (2019). Short-term curcumin supplementation enhances serum brain-derived neurotrophic factor in adult men and women: a systematic review and dose-response meta-analysis of randomized controlled trials. Nutrition research (New York, N.Y.), 69, 1–8. https://doi.org/10.1016/j.nutres.2019.05.001	RCT	4	139	adult men and women	Not reported	curcumin	No	NA			No	NA		No	NA										Yes	Fourth, 1 study used nanocurcumin to deliver highly bioavailable curcumin [17], whereas 3 other studies did not provide any explanation for the curcumin formulation and bioavailability [18-20].					Intervention description				No	NA						Yes	This work was supported by the Tehran University of Medical Sciences and Health Services, Tehran, Iran (grant 96-02-161-34944).	Non-commercial	Yes
130	Schneider	2017	Comparison of remicade to curcumin for the treatment of Crohn’s disease: A systematic review	Schneider, A., Hossain, I., VanderMolen, J., & Nicol, K. (2017). Comparison of remicade to curcumin for the treatment of Crohn's disease: A systematic review. Complementary therapies in medicine, 33, 32–38. https://doi.org/10.1016/j.ctim.2017.06.002	both	5	511	adults that are 18 years and older who have been diagnosed with IBD	Inflammatory bowel disease	curcumin	No	NA			No	NA		Yes	And, it is important to note that some of these results have been shown to vary depending on the bioavailability of Curcumin.12 Curcuminoid formula with a hydrophobic carrier was found to be 45.9 times more bioavailable than standard curucmin.23	Table 2: (Primary outcome) Note Different bioavailability of Curcumin affected how much Crp was reduced							Results for studies using bioavailability enhancement		Yes	A fifth article used in our review covered the bioavailability of different types of Curcumin.					Intervention description				Yes	Furthermore, additional research should be conducted on IBD patients with both bioavailability, Curcmin that is absorbed more readily into the bloodstream, compared to standard Curcumin with low absorption through the GI. Studies should be conducted to measure the effectiveness of using bioavailable Curcumin to determine if long-term use can reduce anti-inflammatory co-morbidity diseases, such as…			Future research needs to compare various formulations regarding bioavailability	More studies are needed with products with high bioavailability		No	NA	NA	No
131	Sena-Junior	2020	Whether or Not the Effects of Curcuma longa Supplementation Are Associated with Physical Exercises in T1DM and T2DM: A Systematic Review	Sena-Júnior, A. S., Aidar, F. J., Oliveira E Silva, A. M., Estevam, C. D. S., de Oliveira Carvalho, C. R., Lima, F. B., Dos Santos, J. L., & Marçal, A. C. (2020). Whether or Not the Effects of Curcuma longa Supplementation Are Associated with Physical Exercises in T1DM and T2DM: A Systematic Review. Nutrients, 13(1), 124. https://doi.org/10.3390/nu13010124	both	4	reported partially (only for some of the included studies)	not specified	Not reported	Curcuma longa/curcumin supplementation	No	NA			No	NA		No	NA										No	NA									No	NA						Yes	We thank the support from the National Council for Scientific and Technological Devel_x0002_opment (CNPq) by granting research grants to A.S.S.-J. CNPq had no involvement in the design, analysis, or writing of this article	Non-commercial	Yes
132	Shafei	2021	Is Curcumin at the Threshold of Therapeutic Effectiveness on Patients with Colon Cancer?—A Systematic Review	Shafei, L. K. I. A., Mohamed Ibrahim, M. I., & Billa, N. (2021). Is Curcumin at the Threshold of Therapeutic Effectiveness on Patients with Colon Cancer?-A Systematic Review. Frontiers in pharmacology, 12, 707231. https://doi.org/10.3389/fphar.2021.707231	both	6	not reported	patients with colon cancer	Colon cancer	curcumin	No	NA			No	NA		No	NA										No	NA									No	NA						Yes	We acknowledge Qatar University grant number QUST-2-CPH_x0002_2020-6 in supporting the research	Non-commercial	Yes
133	Shahinfar	2021	Administration of dietary antioxidants for patients with inflammatory bowel disease: A systematic review and meta-analysis of randomized controlled clinical trials	Shahinfar, H., Payandeh, N., ElhamKia, M., Abbasi, F., Alaghi, A., Djafari, F., Eslahi, M., Gohari, N. S. F., Ghorbaninejad, P., Hasanzadeh, M., Jafari, A., Jibril, A. T., Khorasaniha, R., Mansouri, E., Monfared, V., Rezaee, S., Salehian, A., Shahavandi, M., Sheikhi, L., & Milajerdi, A. (2021). Administration of dietary antioxidants for patients with inflammatory bowel disease: A systematic revie…	RCT	7	361	patients with IBD or its subtypes	Inflammatory bowel disease	curcumin	No	NA			No	NA		No	NA										No	NA									No	NA						Yes	This research did not receive any specific grant from funding agencies in the public, commercial, or not-for-profit sectors.	No funding	Yes
134	Shokri	2021	A Systematic Review of the Clinical Use of Curcumin for the Treatment of Osteoarthritis	Shokri-Mashhadi, N., Bagherniya, M., Askari, G., Sathyapalan, T., & Sahebkar, A. (2021). A Systematic Review of the Clinical Use of Curcumin for the Treatment of Osteoarthritis. Advances in experimental medicine and biology, 1291, 265–282. https://doi.org/10.1007/978-3-030-56153-6_16	RCT	16	1638	patients with osteoarthritis	Osteoarthritis	different types of curcumin and curcumin complexes	No	NA			No	NA		Yes	Table 16.1.: Curene is a bioavailable formulation of turmeric Curcucma longa extract;								Intervention description		Yes	In spite of its reported benefts via infammatory and antioxidant mechanisms, curcumin has poor bioavailability due to its poor absorption, rapid metabolism, and excretion [58, 59]. To overcome this problem, there are now several types of curcumin preparations with varying oral bioavailability and stability [60–62]. A number of studies have shown that curcumin nanoparticles have a signifcantly hig…	The results of another study also suggested that a curcumin formulation with a lipid component (Meriva) has more bioavailability than unformulated curcumin [65]. Therefore, variations in bioavailability may explain the observed differing effects of the various curcumin preparations on components of WOMAC, such as knee stiffness.	In addition, some products such as curcumin phosphatidylcholine (lipid-based curcumin) [39] and nanocurcumin [42] can also modulate the stiffness subscale compared to placebo, most likely due to their increased bioavailability [66, 67].	Another common limitation shown in these studies is the lack of suffcient data to compare the bioavailability of the different curcumin compounds used together and there are also no comprehensive studies com_x0002_paring the effcacy of different curcumin combinations in the management of osteoarthritis. Higher quality RCTs should be designed specifcally to examine the role of different types of c…		General comments about curcumin bioavailability	Intervention description			Yes	Curcumin compounds with more bioavailability have a more positive effect on knee stiffness.			Summary of results regarding bioavailability			No	NA	NA	No
135	Simadibrata	2017	Efficacy of Curcumin as Adjuvant Therapy to Induce or Maintain Remission in Ulcerative Colitis Patients: an Evidence-based Clinical Review	Simadibrata, M., Halimkesuma, C. C., & Suwita, B. M. (2017). Efficacy of Curcumin as Adjuvant Therapy to Induce or Maintain Remission in Ulcerative Colitis Patients: an Evidence-based Clinical Review. Acta medica Indonesiana, 49(4), 363–368.	RCT	2	139	Adult patients (>18 years old) with ulcerative colitis, both in active and remission phase.	Ulcerative colitis	curcumin	No	NA			No	NA		No	NA										No	NA									No	NA						No	NA	NA	No
136	Simental-Mendía	2019a	A systematic review and meta-analysis of the effect of curcuminoids on adiponectin levels	Simental-Mendía, L. E., Cicero, A. F. G., Atkin, S. L., Majeed, M., & Sahebkar, A. (2019). A systematic review and meta-analysis of the effect of curcuminoids on adiponectin levels. Obesity research & clinical practice, 13(4), 340–344. https://doi.org/10.1016/j.orcp.2019.04.003	RCT	5	686	not reported	Not reported	curcuminoid products	No	NA			No	NA		No	NA										Yes	Finally, the differences in the bioavailability of tested products might explain different findings and thus made it impossible to perform a meta-regression analysis on the association of adiponectin levels with the administered dosages of curcuminoids.					Heterogeneity				No	NA						Yes	This research did not receive any specific grant from funding agencies in the public, commercial, or not-for-profit sectors.	No funding	Yes
137	Simental-Mendía	2019b	Lipid-modifying activity of curcuminoids: A systematic review and meta-analysis of randomized controlled trials	Simental-Mendía, L. E., Pirro, M., Gotto, A. M., Jr, Banach, M., Atkin, S. L., Majeed, M., & Sahebkar, A. (2019). Lipid-modifying activity of curcuminoids: A systematic review and meta-analysis of randomized controlled trials. Critical reviews in food science and nutrition, 59(7), 1178–1187. https://doi.org/10.1080/10408398.2017.1396201	RCT	18	1238	not reported	Not reported	curcuminoids	No	NA			No	NA		No	NA										Yes	Several included studies used unformulated curcuminoids that may have low systemic bioavailability and therefore their lipid effects may have been limited.					Intervention description				No	NA						No	NA	NA	Yes
138	Simental-Mendía	2022	Efect of Curcumin on Glycaemic and Lipid Parameters in Polycystic Ovary Syndrome: A Systematic Review and Meta‐Analysis of Randomized Controlled Trials	Simental-Mendía, L. E., Shah, N., Sathyapalan, T., Majeed, M., Orekhov, A. N., Jamialahmadi, T., & Sahebkar, A. (2022). Effect of Curcumin on Glycaemic and Lipid Parameters in Polycystic Ovary Syndrome: A Systematic Review and Meta-Analysis of Randomized Controlled Trials. Reproductive sciences (Thousand Oaks, Calif.), 29(11), 3124–3133. https://doi.org/10.1007/s43032-021-00761-6	RCT	5	296	not reported	Not reported	curcumin	No	NA			No	NA		No	NA										No	NA									No	NA						No	NA	NA	Yes
139	Srour	2022	Effects of Curcumin Supplementation on Inflammation and Metabolic Profiles in Hemodialysis Patients: A Systematic Review and Meta-Analysis of Randomized Controlled Trials	Srour, O., Beran, A., Mhanna, M., Malhas, S. E., Khokher, W., Alhasanat, O., & Srour, K. (2022). Effects of Curcumin Supplementation on Inflammation and Metabolic Profiles in Hemodialysis Patients: A Systematic Review and Meta-Analysis of Randomized Controlled Trials. American journal of therapeutics, 10.1097/MJT.0000000000001545. Advance online publication. https://doi.org/10.1097/MJT.0000000000…	RCT	7	413	patients with CKD (chronic kidney disease) on HD (hemodialysis)	Chronic kidney disease	curcumin	No	NA			No	NA		No	NA										No	NA									No	NA						No	NA	NA	Yes
140	Sterniczuk	2022	Effectiveness of Curcumin in Reducing Self-Rated Pain-Levels in the Orofacial Region: A Systematic Review of Randomized-Controlled Trials	Sterniczuk, B., Rossouw, P. E., Michelogiannakis, D., & Javed, F. (2022). Effectiveness of Curcumin in Reducing Self-Rated Pain-Levels in the Orofacial Region: A Systematic Review of Randomized-Controlled Trials. International journal of environmental research and public health, 19(11), 6443. https://doi.org/10.3390/ijerph19116443	RCT	4	217	Patients with pain in the OFR	Pain in the orofacial region	curcumin	No	NA			No	NA		No	NA										No	NA									No	NA						Yes	This research received no internal and/or external funding.	No funding	Yes
141	Suhett	2021	Effects of curcumin supplementation on sport and physical exercise: a systematic review	Suhett, L. G., de Miranda Monteiro Santos, R., Silveira, B. K. S., Leal, A. C. G., de Brito, A. D. M., de Novaes, J. F., & Lucia, C. M. D. (2021). Effects of curcumin supplementation on sport and physical exercise: a systematic review. Critical reviews in food science and nutrition, 61(6), 946–958. https://doi.org/10.1080/10408398.2020.1749025	both	11	197	not reported	Not reported	curcumin	No	NA			No	NA		No	NA										Yes	Another likely justification for the absence of significant results after curcumin supplementation in physical exercise is its low bioavailability, which happens to be a major disad_x0002_vantage for its clinical application (Anand et al. 2007; Nelson et al. 2017). Some reasons for its low availability are: reduced absorption, low water solubility, quick metabolism, chemical instability and fast …					General comments about curcumin bioavailability				No	NA						Yes	This study was financed by the Coordenacao de Aperfeicoamento de Pessoal de Niıvel Superior - Brazil (CAPES) - Finance Code 001, through PhD grants to L.G.S, B.K.S.S, and R.M.M.S	Non-commercial	Yes
142	Sun	2022	The effects of curcumin on anthropometric and cardiometabolic parameters of patients with metabolic related diseases: a systematic review and dose-effect meta-analysis of randomized controlled trials	Sun, Z., Wei, X., Bai, J., Li, W., Yang, J., Deng, Z., Wu, M., Ying, T., & He, G. (2022). The effects of curcumin on anthropometric and cardiometabolic parameters of patients with metabolic related diseases: a systematic review and dose-effect meta-analysis of randomized controlled trials. Critical reviews in food science and nutrition, 1–17. Advance online publication. https://doi.org/10.1080/10…	RCT	29	2278	individuals with a diagnosis of metabolic syndrome (MetS) or impaired fasting glucose (IFG) or impaired glucose tolerance (IGT) or diabetes or hyperlipidemia, according to recognized diagnostic criteria or national or regional standards. All patients were adults (≥ 18 years) and had no primary malig_x0002_nant tumors or primary systemic diseases (such as lupus, primary kidney disease, etc.).	Metabolic-related diseases	mainly curcumin, administered at any dosage, any form	Yes	The formulations of curcumin interventions were reclassified into three categories: 1. low bioavailability: self-prepared curcumin or curcuma root powder; 2. high bioavailability: curcumin with reported high bioavailability (e.g., phospholipid curcumin, cyclo_x0002_dextrin curcumin, curcumin-piperine complex, etc.); 3. nanocurcumin Subgroup analyses were performed according to factors prespecifie…	Statistics	Categorization of interventions	Yes	Subgroup analyses were performed according to factors prespecified in the plan as registered. The formulations of curcumin interventions were reclassified into three categories: 1. low bioavailability: self-prepared curcumin or cur_x0002_cuma root powder; 2. high bioavailability: curcumin with reported high bioavailability (e.g., phospholipid curcumin, cyclo_x0002_dextrin curcumin, curcumin-piper…	Subgroup analysis	Yes	4 studies used nanocurcumin for intervention, and 14 studies used other curcumin preparations with high bioavailability (such as curcumin extract BCM-95®, phospholipid curcumin Meriva®, curcumin-piperine complex Curcumin C3 Complex®, etc.), and 13 studies used lowly bioavailable turmeric or curcumin preparations (such as self-prepared curcumin capsules, turmeric root powder, etc.).	However, subgroup analyses showed that a significant reduction in WC using pooled data from trials using curcumin with the high bioavailability (WMD: −0.99 cm, 95% CI: −1.52, −0.46) (Figure 2).; The study found a greater reduction in BMI in pooled data from trials using curcumin with high bioavailability (WMD: −0.63 kg/m2 , 95% CI: −1.21, −0.06) compared to the trials with low bioavailability (WM…	Subgroup analyses also indicated that FPG significantly decreased in pooled data from participants taking nanocurcumin (WMD: −1.78 mg/ dL, 95% CI: −2.49, −1.07) or curcumin with low bioavailability (WMD: −0.44 mg/dL, 95% CI: −0.80, −0.09) (Figure 3).; Subgroup analyses also showed that a significant reduction in HbA1c using pooled data from trials with the nanocurcumin (WMD: −0.30%, 95% CI: −0.58…	A significant increase in HDL-C was also shown in pooled data from trails using curcumin with low bioavailability (WMD: 1.83 mg/dL, 95% CI: 0.34, 3.33) (Figure 4).	Subgroup analyses indicated that adiponectin levels significantly increased in pooled data from participants taking high bioavailability of curcumin (WMD: 5.10ng/mL, 95% CI: 0.71, 9.49) (Figure 5).	The decrease of INS in ≥ 1000 mg subgroup was not obvious, which may be due to the small number of studies (3 studies), or the wide utilizations of low bioavailability formulations in large dose studies.	Similar dose effect trends were observed for WC, TC, TG (Figure 6), which all showed an initial decrease followed by an increase, probably because of the small number of studies with higher doses of curcumin and therefore 95% CIs was wide, or because high doses of curcumin were both curcumin of lower bioavailability.	Since different formulations of curcumin also influence dose, Figure S20 shows the dose effect relationship between curcumin and outcomes for the three formulations (low bioavailability, high bioavailability, nanocurcumin), respectively.	Subgroup analysis results		Yes	In addition, our results suggested that curcumin formulations of different bioavailability all showed anti-obesity effect, and the higher bioavailability of curcumin intervention did not show stronger weight loss benefits.	Therefore, it may suggest that higher bioavailability and longer intervention duration could be some important factors that influence the effect of curcumin supplementation on lipid profile.	Furthermore, our study found that curcumin preparations with high bioavailability tended to be in small intakes, and there was a certain correlation between dose and formulation. Hence, dose-effect analysis of our study considered simultaneously the dosages and different bioavailability, which was one of the strengths of this meta-analysis. In previous studies, the area under curve (AUC) of oral …			Results of the studies	General comments about curcumin bioavailability			No	NA						Yes	Chinese Nutrition Society Research Fund for Dietary reference intakes (DRIs) and the National Natural Science Foundation of China under grant no.81861138007 (2018-2021).	Non-commercial	Yes
143	Tabrizi	2019	The effects of curcumin‐containing supplements on biomarkers of inflammation and oxidative stress: A systematic review and meta‐analysis of randomized controlled trials	Tabrizi, R., Vakili, S., Akbari, M., Mirhosseini, N., Lankarani, K. B., Rahimi, M., Mobini, M., Jafarnejad, S., Vahedpoor, Z., & Asemi, Z. (2019). The effects of curcumin-containing supplements on biomarkers of inflammation and oxidative stress: A systematic review and meta-analysis of randomized controlled trials. Phytotherapy research : PTR, 33(2), 253–262. https://doi.org/10.1002/ptr.6226	RCT	10	703	patients with metabolic syndrome	Metabolic syndrome	curcumin supplements	No	NA			No	NA		No	NA										No	NA									NA	NA						Yes	The current study was funded by a grant from the Vice‐chancellor for Research, Shiraz University of Medical Sciences, Shiraz, and Iran.	Non-commercial	Yes
144	Tabrizi	2018	The Effects of Curcumin on Glycemic Control and Lipid Profiles Among Patients with Metabolic Syndrome and Related Disorders: A Systematic Review and Metaanalysis of Randomized Controlled Trials	Tabrizi, R., Vakili, S., Lankarani, K. B., Akbari, M., Mirhosseini, N., Ghayour-Mobarhan, M., Ferns, G., Karamali, F., Karamali, M., Taghizadeh, M., Kouchaki, E., & Asemi, Z. (2018). The Effects of Curcumin on Glycemic Control and Lipid Profiles Among Patients with Metabolic Syndrome and Related Disorders: A Systematic Review and Metaanalysis of Randomized Controlled Trials. Current pharmaceutica…	RCT	14	752	participants had metabolic syndrome and related disorders (for example, obesity, dyslipidemia, prediabetes, T2DM, prehypertension, hypertension or MetS) regardless of their age	Metabolic syndrome and related disorders	isolated curcumin, curcuminoids and/or turmeric powder	No	NA			No	NA		No	NA										No	NA									No	NA						Yes	The current study was founded by a grant from the Vice_x0002_chancellor for Research, Shiraz University of Medical Sciences, Shiraz, and Iran.	Non-commercial	Yes
145	Tian	2022	The Effect of Curcumin on Lipid Profile and Glycemic Status of Patients with Type 2 Diabetes Mellitus: A Systematic Review and Meta-Analysis	Tian, J., Feng, B., & Tian, Z. (2022). The Effect of Curcumin on Lipid Profile and Glycemic Status of Patients with Type 2 Diabetes Mellitus: A Systematic Review and Meta-Analysis. Evidence-based complementary and alternative medicine : eCAM, 2022, 8278744. https://doi.org/10.1155/2022/8278744	RCT	6	429	Type 2 diabetic patients over 18 years	Diabetes mellitus type 2	curcumin or combined curcuminoids, turmeric extract, or turmeric powder	No	NA			No	NA		No	NA										No	NA									No	NA						Yes	This work was supported by the National Natural Science Foundation of China (No. 81801329). Chongqing Natural Science Foundation (No. cstc2021jcyj-msxmX0610), Science and technology research project of Chongqing Education Commission (No. KJQN202100213), and Fundamental Research Funds for the Central Universities (SWU_x0002_KQ22018).	Non-commercial	Yes
146	Tsai	2021	The Effect of Curcumin Differs on Individual Cognitive Domains across Different Patient Populations: A Systematic Review and Meta-Analysis	Tsai, I. C., Hsu, C. W., Chang, C. H., Tseng, P. T., & Chang, K. V. (2021). The Effect of Curcumin Differs on Individual Cognitive Domains across Different Patient Populations: A Systematic Review and Meta-Analysis. Pharmaceuticals (Basel, Switzerland), 14(12), 1235. https://doi.org/10.3390/ph14121235	RCT	8	389	human adult participants (≥20 years old)	Not reported	curcumin oral supplement	No	NA			No	NA		No	NA										Yes	We speculate that in the future, the trials of curcumin, including nutraceuticals designed for higher curcumin bioavailability [42], should emphasize adverse event reporting, and may consider an intention-to-treat study design to better preserve the prognostic balance of randomization [70]	The different formulations were all developed to enhance the bioavailability of curcurcumin.				Recommendations for future studies	General comments about curcumin bioavailability			No	NA						Yes	This work was funded by National Taiwan University Hospital, Bei-Hu Branch; Ministry of Science and Technology (MOST 106-2314-B-002-180-MY3 and 109-2314-B-002-114-MY3); and the Taiwan Society of Ultrasound in Medicine. APC was funded by Ministry of Science and Technology and Taiwan Society of Ultrasound in Medicine.	Non-commercial	Yes
147	Vahedian-Azimi	2022	Effectiveness of Curcumin on Outcomes of Hospitalized COVID-19 Patients: A Systematic Review of Clinical Trials	Vahedian-Azimi, A., Abbasifard, M., Rahimi-Bashar, F., Guest, P. C., Majeed, M., Mohammadi, A., Banach, M., Jamialahmadi, T., & Sahebkar, A. (2022). Effectiveness of Curcumin on Outcomes of Hospitalized COVID-19 Patients: A Systematic Review of Clinical Trials. Nutrients, 14(2), 256. https://doi.org/10.3390/nu14020256	both	6	448	patients with COVID-19, based on a positive—real-time reverse transcription PCR (real-time RT-PCR) analysis of respiratory tract samples, or imag_x0002_ing findings highly suspicious for COVID-19 (e.g., ground-glass pattern in chest X-ray); (c) the included patients with an age range of 18–85 years old; and (d) the patients had mild to severe disease based on national diagnosis and treatment guid…	COVID-19	curcumin and related compound	No	NA			No	NA		No	NA										Yes	In its native form, curcumin exhibits poor bioavailability with low or undetectable concentrations in blood and extra-intestinal tis_x0002_sues due to poor absorption, chemical instability, rapid metabolism, and rapid systemic elimination [63,64]. However, analogs of curcumin and formulations such as adjuvants, nanoparticles, liposomes, micelles, and phospholipid complexes have been used to impro…					General comments about curcumin bioavailability				No	NA						Yes	No funding was received for this study.	No funding	Yes
148	Vaughn	2016	Effects of Turmeric (Curcuma longa) on Skin Health: A Systematic Review of the Clinical Evidence	Vaughn, A. R., Branum, A., & Sivamani, R. K. (2016). Effects of Turmeric (Curcuma longa) on Skin Health: A Systematic Review of the Clinical Evidence. Phytotherapy research : PTR, 30(8), 1243–1264. https://doi.org/10.1002/ptr.5640	RCT	8	585	subjects diagnosed with a skin disease	Skin disease	turmeric or curcumin	No	NA			No	NA		Yes	The ingested C. longa tablet also contained Piper longum (black pepper), which improves the bioavailability of curcumin (Shoba et al., 1998).	Table 1. (Curcumin-containing intervention) Oral herbal extract tablets containing Curcuma longa, Aloe, Azardirachta indica, Hemidesmus indicus, Linn, Terminalia chebula, Terminalia arjuna, Withania somnifera, and Piper longum to improve bioavailability; (Study limitation) large quantity of capsules required due to low bioavailability of curcumin (required 12 capsules daily).							Intervention description		Yes	Poor bioavailability Curcumin typically has poor bioavailability due to poor absorption, fast metabolism, and rapid elimination from the body	Although none of the study results in our systematic review measured serum levels of curcumin, a previous study demonstrated that giving humans 2 g curcumin alone resulted in undetectable serum levels, but concomitant dosing with piperine increased bioavailability 2000% (Shoba et al., 1998). Liposomes have been used to attempt better curcumin delivery, but limita_x0002_tions include poor storage …	The low bioavailability of ingested curcumin has made it more challenging to use clinically.			General comments about curcumin bioavailability	Intervention description			Yes	Additionally, the development of improved curcumin delivery methods with improved bioavailability and solubility characteristics would optimize its use in treating skin conditions.			More bioavailable product forms are needed			No	NA	NA	Yes
149	Vazquez-Fresno	2019	Herbs and Spices- Biomarkers of Intake Based on Human Intervention Studies – A Systematic Review	Vázquez-Fresno, R., Rosana, A. R. R., Sajed, T., Onookome-Okome, T., Wishart, N. A., & Wishart, D. S. (2019). Herbs and Spices- Biomarkers of Intake Based on Human Intervention Studies - A Systematic Review. Genes & nutrition, 14, 18. https://doi.org/10.1186/s12263-019-0636-8	both	17	260	not specified	Not reported	turmeric and curcumin	No	NA			No	NA		Yes	Curcumin has very low oral bioavailability, which is primarily due to its poor solubility, low absorption, rapid metabolism, and systemic elimination.	Due to curcumin’s poor absorption, poor bioavailability, and fast excretion, several studies have explored different vehicles for curcumin administration to increase its bioavailability.	Another interesting study of curcumin bioavailability has been conducted by Jager et al. [138].	Theracurmin, a colloidal nanoparticle dispersion of curcumin, is reported to have a much higher bioavailability (27-fold higher) than any other available preparations [148]					Explaining causes of low oral bioavailability of curcumin		NA	NA									Yes	This suggests that potentially synergistic or antagonistic factors concerning the consumption of the herb or spice along with possible matrix effects in terms of absorption and bioavailability were not typically evaluated in these studies.			Summary of results regarding bioavailability			Yes	FoodBAll is a project funded by the BioNH call (grant number 529051002) under the Joint Programming Initiative, “A Healthy Diet for a Healthy Life.” The project is funded nationally by the respective Research Councils including a grant from the Canadian Institutes of Health Research (CIHR) to DSW.	Non-commercial	Yes
150	Voulgaropoulou	2019	The effect of curcumin on cognition in Alzheimer’s disease and healthy aging: A systematic review of pre-clinical and clinical studies	Voulgaropoulou, S. D., van Amelsvoort, T. A. M. J., Prickaerts, J., & Vingerhoets, C. (2019). The effect of curcumin on cognition in Alzheimer's disease and healthy aging: A systematic review of pre-clinical and clinical studies. Brain research, 1725, 146476. https://doi.org/10.1016/j.brainres.2019.146476	RCT	5	253	not reported	Not reported	any form of curcumin	Yes	Inclusion criteria were: I) original research, II) published in English, III) use of any form of curcumin as the main pharmacological challenge or treatment (including cases in which a compound was added in order to increase curcumin’s bioavailability), IV) use of validated cognitive tests (either for animals or humans) and V) published before June 2018.	Inclusion criteria		No	NA		Yes	Table 1: (Main results) In vivo and in vitro results supported better bioavailability of Tf/Tet-1-Pos formulation. (Primary objective) To compare efficacy and bioavailability of free CUR versus Cur-LNC and identify potential mechanisms underlying curcumin’s protection against Aβ (1 −4 2) induced cognitive impairment.	Despite the positive effects of curcumin on cognition, its main disadvantages when administered to a human organism are the low bioavailability, the rapid gastrointestinal metabolism and the poor blood brain barrier (BBB) penetration. Therefore, many formulations aiming to improve the bioavailability and stability of curcumin have been developed.	Specifically, after intraperitoneal injections at dosages of 10 and 20 mg/kg of Cur-PLGA-NPs, a 2.1- and 2.8-fold respective increase was reported in brain curcumin levels compared to the same doses of natural curcumin, indicating increased bioavailability of this formulation.	Formulated curcumin seems to result in increased bioavailability compared to the natural compound.	Table 2: (Main results) No differences on cognitive decline were observed. Similar bioavailability between 1 and 4 g CUR, but better bioavailability when CUR administered in capsules.; Non-significant change on MMSE results after Curcumin C3 Complex ® administration. Low bioavailability of the compound and no alternations of AD biomarkers.	Additionally, curcumin in_x0002_creased vitamin E, reflecting a potential antioxidant activity. Interestingly, capsules exhibited better bioavailability compared to the powder formulation, whereas no differences in curcumin’s metabolites was observed between 1 and 4 g.	No evidence of Curcumin C3 Complex® efficacy at cognition or at Aβ and tau levels in plasma and CSF were found, while low bioavailability in plasma was reported.		Results for studies using bioavailability enhancement		Yes	The major drawback of curcumin supplementation for therapeutic purposes is the low bioavailability of the compound.	Nevertheless, there is still room for improvement and future research should focus on ways to further increase curcumin’s systemic bioavailability, in particular by improving BBB permeability and reducing first pass metabolism of the compound.	Considering the low bioavailability of the compound, prolonged periods of treatment may be required to detect essential improvement in cognition.			General comments about curcumin bioavailability	Recommendations for future studies			Yes	However, further research to improve curcumin’s bioavailability is crucial and more human trials examining curcumin’s cognitive enhancing effect are necessary.			More bioavailable product forms are needed			Yes	This research did not receive any specific grant from funding agencies in the public, commercial, or not-for-profit sectors.	No funding	Yes
151	Wang	2021a	Efficacy and Safety of Turmeric Extracts for the Treatment of Knee Osteoarthritis: a Systematic Review and Meta-analysis of Randomised Controlled Trials	Wang, Z., Singh, A., Jones, G., Winzenberg, T., Ding, C., Chopra, A., Das, S., Danda, D., Laslett, L., & Antony, B. (2021). Efficacy and Safety of Turmeric Extracts for the Treatment of Knee Osteoarthritis: a Systematic Review and Meta-analysis of Randomised Controlled Trials. Current rheumatology reports, 23(2), 11. https://doi.org/10.1007/s11926-020-00975-8	RCT	16	1810	human participants with a clinical diagnosis of knee OA	Osteoarthritis	turmeric extracts	Yes (bio-enchaned is mentioned)	subgroup analyses were conducted to compare different formulation types (with or without bio-enhanced)	Statistics		Yes	subgroup analyses were conducted to compare different formulation types (with or without bio-enhanced)	Subgroup analysis	Yes	Included RCTs used turmeric extract formulations with varying bioavailability enhancers that were bio-optimised to poly_x0002_saccharides [22], turmeric oil [23], liposome [27] and BioPerine® (piperine standardised minimum to 95%) [37].	Other study-level characteristics (formulation types, bio-enhancer, RoB, pain measurement tools and funding) did not demonstrate any evidence of effect modification							Intervention description	Subgroup analysis results	Yes	Formulation strategies are considered to enhance the bioavailability of curcuminoids to a higher extent; however, post hoc meta-regression showed no notable association between the SMDs and formulation types					Results of the studies				No	NA						No	NA	NA	Yes
152	Wang	2021b	The efficacy and acceptability of curcumin for the treatment of depression or depressive symptoms: A systematic review and meta-analysis	Wang, Z., Zhang, Q., Huang, H., & Liu, Z. (2021). The efficacy and acceptability of curcumin for the treatment of depression or depressive symptoms: A systematic review and meta-analysis. Journal of affective disorders, 282, 242–251. https://doi.org/10.1016/j.jad.2020.12.158	RCT	10	594	Patients could be diagnosed with depression or have depressive symptoms. Studies that included patients with other physical illnesses or not diagnosed with depression were not excluded because we focused on the overall effect of curcumin treatment on depressive symptoms.	Depression	curcumin	No	NA			No	NA		Yes	Piperine (Bergman et al., 2013; Esmaily et al., 2015; Miodownik et al., 2019) or volatile oils (Lopresti and Drummond, 2017; Lopresti et al., 2014; Sanmukhani et al., 2014) were used to increase curcumin bioavailability in six studies.								Intervention description		Yes	Fifthly, included trials had administered additional doses of bioperine or volatile oils to enhance the bioavailability of curcumin, all of which can potentially confound the effect of curcumin.					Intervention description				No	NA						Yes	This research did not receive any specific grant from funding agencies in the public, commercial, or not-for-profit sectors.	No funding	Yes
153	Wei	2019	The effects of curcumin on the metabolic parameters of non-alcoholic fatty liver disease: a meta-analysis of randomized controlled trials	Wei, Z., Liu, N., Tantai, X., Xing, X., Xiao, C., Chen, L., & Wang, J. (2019). The effects of curcumin on the metabolic parameters of non-alcoholic fatty liver disease: a meta-analysis of randomized controlled trials. Hepatology international, 13(3), 302–313. https://doi.org/10.1007/s12072-018-9910-x	RCT	3	187	Patient age > 18 years; NAFLD (grades 1–3) was diagnosed according to liver ultrasound.	NAFLD	curcumin	No	NA			No	NA		No	NA										Yes	The oral bioavailability of curcumin is very low and curcumin reaches the gut almost unaltered [49].					General comments about curcumin bioavailability				No	NA						Yes	No funding was received.	No funding	Yes
154	White	2019a	The impact of turmeric or its curcumin extract on nonalcoholic fatty liver disease: a systematic review of clinical trials	White, C. M., & Lee, J. Y. (2019). The impact of turmeric or its curcumin extract on nonalcoholic fatty liver disease: a systematic review of clinical trials. Pharmacy practice, 17(1), 1350. https://doi.org/10.18549/PharmPract.2019.1.1350	both	5	269	Patients with NAFLD	NAFLD	turmeric or any curcumin extract (not to be combined with other potentially effective substances except those used to enhance bioavailability).	Yes	Intervention: Use of turmeric or any curcumin extract (not to be combined with other potentially effective substances except those used to enhance bioavailability).	Inclusion criteria		No	NA		No	NA										Yes	It is known that the bioavailability of curcumin from raw turmeric is very low.8					General comments about curcumin bioavailability				No	NA						Yes	There was no funding associated with this project.	No funding	Yes
155	White	2019b	Oral turmeric/curcumin effects on inflammatory markers in chronic inflammatory diseases: A systematic review and meta-analysis of randomized controlled trials	White, C. M., Pasupuleti, V., Roman, Y. M., Li, Y., & Hernandez, A. V. (2019). Oral turmeric/curcumin effects on inflammatory markers in chronic inflammatory diseases: A systematic review and meta-analysis of randomized controlled trials. Pharmacological research, 146, 104280. https://doi.org/10.1016/j.phrs.2019.104280	RCT	14	988	patients with rheumatoid diseases (psoriasis, inflammatory bowel disease [ulcerative colitis, Crohn], Lupus, Sjogren’s syndrome, rheumatoid arthritis), osteoarthritis, hemodialysis or peritoneal dialysis, metabolic syndrome (obesity, diabetes mellitus, dyslipidemia), cardiovascular disease (thrombotic stroke, angina pectoris, myocardial infarction, peripheral arterial disease)	Rheumatoid diseases	turmeric or curcumin (oral as food, capsules, tablets, teas, etc; or intravenous); Studies in which substances such black pepper (piperizine) were added to turmeric or curcumin to enhance their bioavailability or to reduce their gastrointestinal meta_x0002_bolism were also included.	Yes	Studies in which substances such black pepper (piperizine) were added to turmeric or curcumin to enhance their bioavailability or to reduce their gastrointestinal meta_x0002_bolism were also included.	Inclusion criteria		No	NA		Yes	Table 1: (Definition of intervention) 500 mg curcumin (C3 Complex) + 5 mg bioperine (specifically for bioavailability enhancement); TDD 1g curcumin; 500 mg curcumin (C3 Complex) + 5 mg bioperine (specifically for bioavailability enhancement); TDD 1g curcumin								Intervention description		Yes	It is possible that a factor such as the bioavailability of the active constituents in turmeric or of curcumin itself, might help to explain this discrepancy.					General comments about curcumin bioavailability				NA	NA						Yes	This study was not funded	No funding	Yes
156	Wu	2019	Efficacy and side effect of curcumin for the treatment of osteoarthritis: A meta-analysis of randomized controlled trials	Wu, J., Lv, M., & Zhou, Y. (2019). Efficacy and side effect of curcumin for the treatment of osteoarthritis: A meta-analysis of randomized controlled trials. Pakistan journal of pharmaceutical sciences, 32(1), 43–51.	both (RCT studies were declared as the inclusion criteria, while one of the studies is designated as controlled clinical trial in the results)	5	599	patients diagnosed with OA	Osteoarthritis	curcumin or curcuma domestica extracts or its products (whole, power, extract and standardized mixture)	No	NA			No	NA		No	NA										No	NA									No	NA						No	NA	NA	No
157	Yang	2022	Efficacy and safety of dietary polyphenol supplementation in the treatment of non-alcoholic fatty liver disease: A systematic review and meta-analysis	Yang, K., Chen, J., Zhang, T., Yuan, X., Ge, A., Wang, S., Xu, H., Zeng, L., & Ge, J. (2022). Efficacy and safety of dietary polyphenol supplementation in the treatment of non-alcoholic fatty liver disease: A systematic review and meta-analysis. Frontiers in immunology, 13, 949746. https://doi.org/10.3389/fimmu.2022.949746	RCT	9	543	Patients were diagnosed with NAFLD by accepted criteria at the time of publication. There are no restrictions on the patient’s gender, age, ethnicity, and the region where they live and work.	NAFLD	curcumin	No	NA			No	NA		No	NA										No	NA									No	NA						Yes	This work is supported by the National Key Research and Development Project of China (No. 2018YFC1704904), Hunan Provincial Natural Science Foundation of China (2020JJ5424), Hunan University of Chinese Medicine “Double First-Class” Discipline Open Fund Project of Integrated Traditional Chinese and Western Medicine (2020ZXYJH08), Hunan Provincial Department of Education Youth Fund Project (21B3038…	Non-commercial	Yes
158	Yang-Ou	2018	The effect of antioxidants on Helicobacter pylori eradication: A systematic review with meta-analysis	Yang-Ou, Y. B., Hu, Y., Zhu, Y., & Lu, N. H. (2018). The effect of antioxidants on Helicobacter pylori eradication: A systematic review with meta-analysis. Helicobacter, 23(6), e12535. https://doi.org/10.1111/hel.12535	RCT	1	68	H. pylori-infected patients without a history of treatment	Helicobacter pyloric-infected patients	antioxidant supplementation	No	NA			No	NA		No	NA										No	NA									NA	NA						Yes	The Graduate Innovation Fund of Jiangxi Province, China, Grant/Award Number: YC2016-B025; National Natural Science Foundation of China, Grant/Award Number: Nos. 81270479, 81460116, 81470832, and 81670507. The Key Program of Science and Technology Department of Jiangxi Province, China, Grant/Award Number: 20171BBG70084.	Non-commercial	Yes
159	Yin	2022	Efficacy and safety of adjuvant curcumin therapy in ulcerative colitis: A systematic review and meta-analysis	Yin, J., Wei, L., Wang, N., Li, X., & Miao, M. (2022). Efficacy and safety of adjuvant curcumin therapy in ulcerative colitis: A systematic review and meta-analysis. Journal of ethnopharmacology, 289, 115041. https://doi.org/10.1016/j.jep.2022.115041	RCT	6 included in quantitative analysis, 7 in total	385 (441)	The study population was UC: 18 years or older, with a clinical and endoscopic diagnosis of mild to moderate UC (Ulcerative Colitis Disease Activity Index [UCDAI] score (Carbonnel et al., 2016; Ko et al., 2019; Levine et al., 2017; Levine et al., 2002; Sandborn et al., 2010; Singh et al., 2019; Yarlas et al., 2018), or Simple Clinical Colitis Activity Index [SCCAI] score, ≥ 5 and < 12) or quiesce…	Ulcerative colitis	curcumin	No	NA			No	NA		No (however different 'forms' of curcumin were compared, although the form of curcumin in the studies is Not consistently reported)	The form of curcumin. SMEDDS of curcumin in Banerjee can increase the concentration curcumin of curcumin in plasma and tissue, therefore it showed a good effect on clinical remission (55.88% vs 5.71%), endoscopic remission (47.06% vs 5.71%) and clinical improvement (58.82% vs 28.57%) compared with placebo after 3 months. Table 2 showed that the dosage of curcumin was much lower than that of or- d…										Yes	Further analysis revealed that the low plasma and tissue levels of curcumin resulted from the poor solubility and bioavailability of curcumin (Anand et al., 2007; Bahramsoltani et al., 2017; Ghosh et al., 2015; Nelson et al., 2017; Prasad et al., 2014; Schneider et al., 2015).					Results of the studies				No	NA						Yes	This work was supported by the National Natural Science Foundation of China [grant numbers 21605042].	Non-commercial	Yes
160	Yuan	2019	A Systematic Review and Meta-analysis of Randomized Controlled Trials on the Effects of Turmeric and Curcuminoids on Blood Lipids in Adults with Metabolic Diseases	Yuan, F., Dong, H., Gong, J., Wang, D., Hu, M., Huang, W., Fang, K., Qin, X., Qiu, X., Yang, X., & Lu, F. (2019). A Systematic Review and Meta-analysis of Randomized Controlled Trials on the Effects of Turmeric and Curcuminoids on Blood Lipids in Adults with Metabolic Diseases. Advances in nutrition (Bethesda, Md.), 10(5), 791–802. https://doi.org/10.1093/advances/nmz021	RCT	14	1142	the subjects suffered from metabolic diseases (e.g., T2DM, prediabetes, dyslipidemia, overweight, obesity, metabolic syndrome, or NAFLD);	Metabolic diseases	turmeric and its active ingredients	No	NA			No	NA		No	NA										No	NA									No	NA						Yes	Supported by the National Natural Science Foundation of China (No. 81673928, 81473637). This article cannot be used illegally, and the funders had no input in the design, analysis or writing.	Non-commercial	Yes
161	Yuan	2022	Turmeric and curcuminiods ameliorate disorders of glycometabolism among subjects with metabolic diseases: A systematic review and meta-analysis of randomized controlled trials☆	Yuan, F., Wu, W., Ma, L., Wang, D., Hu, M., Gong, J., Fang, K., Xu, L., Dong, H., & Lu, F. (2022). Turmeric and curcuminiods ameliorate disorders of glycometabolism among subjects with metabolic diseases: A systematic review and meta-analysis of randomized controlled trials. Pharmacological research, 177, 106121. https://doi.org/10.1016/j.phrs.2022.106121	RCT	11	1216	the study participants had metabolic diseases, such as T2DM, pre-diabetes, dyslipidemia, overweight or obesity, metabolism syndrome, or NAFLD	Metabolic diseases	turmeric and its active ingredients	No	NA			No	NA		No	NA										No	NA									No	NA						Yes	Supported by grants from the National Natural Science Foundation of China (No. 82004358) (No. 81473448)	Non-commercial	Yes
162	Zeng	2022a	Curcumin and Curcuma longa Extract in the Treatment of 10 Types of Autoimmune Diseases: A Systematic Review and Meta-Analysis of 31 Randomized Controlled Trials	Zeng, L., Yang, T., Yang, K., Yu, G., Li, J., Xiang, W., & Chen, H. (2022). Curcumin and Curcuma longa Extract in the Treatment of 10 Types of Autoimmune Diseases: A Systematic Review and Meta-Analysis of 31 Randomized Controlled Trials. Frontiers in immunology, 13, 896476. https://doi.org/10.3389/fimmu.2022.896476	RCT	26	1349	The patient was diagnosed with an autoimmune disease by accepted diagnostic criteria.	Autoimmune diseases	curcumin or Curcuma longa extract preparation, regardless of dosage form, intervention dose, administration route, etc.	No	NA			No	NA		No	NA										Yes	Curcumin, an active phytochemical in turmeric, is a strongly hydrophobic compound with poor bioavailability, which poses challenges for oral ingestion (209).	In terms of treatment and preparation, an important issue in the treatment of autoimmune diseases by oral Curcumin and Curcuma longa Extract is to improve its bioavailability (213). Although a large number of studies have been conducted on curcumin preparations to improve bioavailability, it still needs to be further improved.				General comments about curcumin bioavailability	Recommendations for future studies			No	NA						No	NA	NA	Yes
163	Zeng	2022b	Efficacy and Safety of Curcumin and Curcuma longa Extract in the Treatment of Arthritis: A Systematic Review and Meta-Analysis of Randomized Controlled Trial	Zeng, L., Yang, T., Yang, K., Yu, G., Li, J., Xiang, W., & Chen, H. (2022). Efficacy and Safety of Curcumin and Curcuma longa Extract in the Treatment of Arthritis: A Systematic Review and Meta-Analysis of Randomized Controlled Trial. Frontiers in immunology, 13, 891822. https://doi.org/10.3389/fimmu.2022.891822	RCT	28	2313	patients diagnosed with any type of arthritis by recognized standards	Arthritis	curcumin, with no restrictions on dosage, dosage form, and usage; the intervention of control group can be non-curcumin interventions such as placebo and conventional therapy.	No	NA			No	NA		Yes	Table 1: Ultra Bioavailable Curcumin 1200 mg								Intervention description		No	NA									No	NA						No	NA	NA	Yes
164	Zeng	2021	The efficacy and safety of Curcuma longa extract and curcumin supplements on osteoarthritis: a systematic review and meta-analysis	Zeng, L., Yu, G., Hao, W., Yang, K., & Chen, H. (2021). The efficacy and safety of Curcuma longa extract and curcumin supplements on osteoarthritis: a systematic review and meta-analysis. Bioscience reports, 41(6), BSR20210817. https://doi.org/10.1042/BSR20210817	RCT	14	1562	Patients diagnosed with OA by recognized criteria. There were no restrictions on gender, age, ethnicity etc.	Osteoarthritis	Curcuma longa extracts and curcumin, which could be used alone or in combination with conventional therapies.	No	NA			No	NA		No	NA										Yes	Current research showed that the bioavailability of curcumin compound monomers is low [60,61]. However, through the combination with piperine and other substances, the blood concentration of curcumin increased, the elimination half-life was pro- longed, the metabolic clearance rate was reduced, and the bioavailability was improved [62–64].					General comments about curcumin bioavailability				No	NA						Yes	The authors declare that there are no sources of funding to be acknowledged.	No funding	Yes
165	Zhang	2021a	Prophylactic and Therapeutic Effects of Curcumin on Treatment-Induced Oral Mucositis in Patients with Head and Neck Cancer: A Meta-Analysis of Randomized Controlled Trials	Zhang, L., Tang, G., & Wei, Z. (2021). Prophylactic and Therapeutic Effects of Curcumin on Treatment-Induced Oral Mucositis in Patients with Head and Neck Cancer: A Meta-Analysis of Randomized Controlled Trials. Nutrition and cancer, 73(5), 740–749. https://doi.org/10.1080/01635581.2020.1776884	RCT	2	90	patients received RT and/or CT for head and neck cancer; patients were administered curcumin for treatment or prevention of OM	Oral mucositis in patients with head and neck cancer	curcumin	No	NA			No	NA		No	NA										No	NA									No	NA						No	NA	NA	Yes
166	Zhang	2022	Efficacy and safety of curcumin in psoriasis: preclinical and clinical evidence and possible mechanisms	Zhang, S., Wang, J., Liu, L., Sun, X., Zhou, Y., Chen, S., Lu, Y., Cai, X., Hu, M., Yan, G., Miao, X., & Li, X. (2022). Efficacy and safety of curcumin in psoriasis: preclinical and clinical evidence and possible mechanisms. Frontiers in pharmacology, 13, 903160. https://doi.org/10.3389/fphar.2022.903160	RCT	5	214	not reported	Not reported	CUR or CUR-related preparations	No	NA			No	NA		No	NA										No	NA									No	NA						Yes	This work was sponsored by the National Natural Science Foundation of China (Nos. 81874470, 82074427, 81603627), the National Key Research and Development Program of China (No. 2018YFC1705301), the Xinglin Scholar, Shanghai University of Traditional Chinese Medicine (No. RY411.14.12), the Shanghai Pujiang Talent Program (No. 2020PJD067), and Science and Technology Commission of Shanghai Municipal…	Non-commercial	Yes
167	Zhang	2021b	Efficacy and Safety of Curcumin Supplement on Improvement of Insulin Resistance in People with Type 2 Diabetes Mellitus: A Systematic Review and Meta-Analysis of Randomized Controlled Trials	Zhang, T., He, Q., Liu, Y., Chen, Z., & Hu, H. (2021). Efficacy and Safety of Curcumin Supplement on Improvement of Insulin Resistance in People with Type 2 Diabetes Mellitus: A Systematic Review and Meta-Analysis of Randomized Controlled Trials. Evidence-based complementary and alternative medicine : eCAM, 2021, 4471944. https://doi.org/10.1155/2021/4471944	RCT	7	608	patients with type 2 diabetes mellitus;	Diabetes mellitus type 2	curcumin with no limits on the type, dose, frequency, and so on;	No	NA			No	NA		No	NA										No	NA									No	NA						Yes	This work was supported by grants from the National Natural Science Foundation of China (grant no. 81700306), the Natural Science Foundation of Hunan Province (grant no. 2018JJ3469), and the China Postdoctoral Science Foundation (grant no. 2017M622588).W7	Non-commercial	Yes
168	Zheng	2019	Efficacy of adjuvant curcumin therapy in ulcerative colitis: A meta-analysis of randomized controlled trials	Zheng, T., Wang, X., Chen, Z., He, A., Zheng, Z., & Liu, G. (2020). Efficacy of adjuvant curcumin therapy in ulcerative colitis: A meta-analysis of randomized controlled trials. Journal of gastroenterology and hepatology, 35(5), 722–729. https://doi.org/10.1111/jgh.14911 Epub 2019 Nov 7	RCT	6	349	Ulcerative Colitis: aged 18 years or older, with a clinical and endoscopic diagnosis of mild–moderate UC (Ulcerative Colitis Disease Activity Index [UCDAI] score, 3–9, or Simple Clinical Colitis Activity Index [SCCAI] score, ≥ 5 and < 12) or quiescent UC (Clinical Activity Index, ≤ 4) at baseline.	Ulcerative colitis	curcumin	No	NA			No	NA		No	NA										Yes	In the final analysis, the main reason was the poor bioavailability of curcumin. Poor absorption, rapid metabolism, and elimination seem to be the main reasons contrib- uting to the low bioavailability, resulting in low plasma and tissue levels of curcumin. Currently, researchers have been working to explore better bioavailability of curcumin by increasing dose and changing drug form.					Results of the studies				No	NA						Yes	Financial support: None.	No funding	Yes
169	Zhou	2021	The efficacy of novel metabolic targeted agents and natural plant drugs for nonalcoholic fatty liver disease treatment A PRISMA-compliant network meta-analysis of randomized controlled trials	Zhou, J., Chen, Y., Yu, J., Li, T., Lu, Z., Chen, Y., Zhang, X., & Ye, F. (2021). The efficacy of novel metabolic targeted agents and natural plant drugs for nonalcoholic fatty liver disease treatment: A PRISMA-compliant network meta-analysis of randomized controlled trials. Medicine, 100(12), e24884. https://doi.org/10.1097/MD.0000000000024884	RCT	15	934	NAFLD or NASH patients;	NAFLD	curcumin	No	NA			No	NA		No	NA										Yes	In further research, it is still possible to improve the bioavailability through the development of curcuminoids to produce more obvious therapeutic effects.					Recommendations for future studies				NA	NA						Yes	The present study was funded by Jiangsu Province Social Development Key Research and Development Program (No. BE2019723).	Non-commercial	Yes
170	Zhu	2019	Curcumin intervention for cognitive function in different types of people: A systematic review and meta‐analysis	Zhu, L. N., Mei, X., Zhang, Z. G., Xie, Y. P., & Lang, F. (2019). Curcumin intervention for cognitive function in different types of people: A systematic review and meta-analysis. Phytotherapy research : PTR, 33(3), 524–533. https://doi.org/10.1002/ptr.6257	randomized controlled trial not limited to a double‐blind format	6	289	curcumin intervention demonstrating a putative effect on cognitive functioning for any group. Relevant people included but were not limited to older adults or individuals with AD or schizophrenia as diagnosed by international diagnostic criteria;	All population	curcumin in different preparations as a key independent intervention;	No	NA			No	NA		No	NA										Yes	The bioavailability‐improved formulation of curcumin preparations plays an important role; one study indicated that the bioavailability of Longvida® Optimized Curcumin, Biocurcumax, and Thercurcumin used separately in clinical trials com- pared with native curcumin was 27‐ to 185‐fold increased (Schiborr et al., 2014).	Additionally, both studies referred to the limited bio- availability of curcumin after taking preparations (e.g., capsules, pow- der, or Curcumin C3 complex®), perhaps due to rapid degradation, metabolism, sulfation, and glucuronidation in a short period of time (Sharma et al., 2004; Shen, Liu, An, & Ji, 2016).	Given the limited bioavailability of curcumin, other AD drugs and the severity of the baseline disease might obscure the effect of curcumin on cognition. There was also no difference in the rate of adverse events experienced by participants who received curcumin and those who received placebo. We found the evidence for most outcomes to be of low quality, primarily due to imprecise results and sta…	Though the authors used curcumin nanoparticles (Theracurmin) that are highly bioavailable and well tolerated in humans (Sasaki et al., 2011), results suggested no difference between groups on cognition scores.		General comments about curcumin bioavailability	Intervention description			Yes	Further randomized controlled trials with larger sam- ple size or bioavailability‐improved formulations of curcumin for schizophrenia or AD may be considered for a reliable assessment.			Summary of results regarding bioavailability	More studies are needed with products with high bioavailability		Yes	Social Science Planning Project of Shandong Province, Grant/Award Number: 17CQSJ14; Science and Technology Development Plan Project of Shandong Provincial Commission of Health and Family Planning, Grant/Award Number: 2017WS240; Major Social Risk Pre- diction and Governance Collaborative Innova- tive Center of Weifang Medical University “Health Shandong”, Grant/Award Number: XT1407001	Non-commercial	Yes
171	Zuccotti	2018	Nutritional strategies for psoriasis: current scientific evidence in clinical trials	Zuccotti, E., Oliveri, M., Girometta, C., Ratto, D., Di Iorio, C., Occhinegro, A., & Rossi, P. (2018). Nutritional strategies for psoriasis: current scientific evidence in clinical trials. European review for medical and pharmacological sciences, 22(23), 8537–8551. https://doi.org/10.26355/eurrev_201812_16554	both	1	12	moderate to severe psoriasis patients	Psoriasis	curcumin	No	NA			No	NA		No	NA										Yes	However, the efficacy of curcumin, the main bioactive compound in C. longa, has been refuted by Nelson et al118 on the basis of instability, reactivity, and poor bioavailability, as well as the inadequacy of most trials.					Results of the studies				No	NA						Yes	We thank Ilaria Cabrini and the Universitiamo staff of the University of Pavia for supporting in our crowdfunding “Noi coltiviamo la memoria”. We thank Istituto Per Lo Studio e La Cura Del Diabete S.r.l. (Caserta), Guna S.p.A, Named S.p.A, Miconet S.r.l., A.V.D Reform, Bromatech S.r.l, METEDA S.r.l., for supporting us as donors.	Mixed	Yes
[truncated: 3 more columns]

## Sheet: List1
Curcumin	Curcumin or tumeric			Curcumin or tumeric			Curcumin (CUR)				Curcumin			Curcumin supplements			Curcumin or tumeric					curcumin or turmeric
Curcumin	Curcumin or turmeric			Curcumin or turmeric			Curcumin				curcumin			Mono-preparation curcumin or nano-curcumin or turmeric supplement			Curcumin or turmeric					curcumin or turmeric
Curcumin	turmeric/curcumin			turmeric/curcumin			Curcumin				Curcumin			Nanocurcumin			turmeric/curcumin					turmeric/curcumin
Curcumin	Curcumin or turmeric			Curcumin or turmeric			Curcumin				curcumin			curcuminoid products			Curcumin or turmeric					curcumin or turmeric
Curcumin	turmeric/curcumin			turmeric/curcumin			Curcumin				Curcumin			Curcumin or curcuminoid supplement, curcumin extract, turmeric powder.			turmeric/curcumin					turmeric/curcumin
curcumin	turmeric/curcumin			Curcumin/turmeric			Curcumin				Curcumin			Curcuminoid			Curcumin/turmeric					curcumin/turmeric
Curcumin	Tumeric or curcumin			turmeric/curcumin			curcumin				Curcumin			Curcuma			turmeric/curcumin					turmeric/curcumin
curcumin	turmeric or curcumin			Tumeric or curcumin			Curcumin				Curcumin			curcumin supplementation			Tumeric or curcumin					turmeric or curcumin
Curcumin	turmeric/curcumin			curcumin/turmeric			curcumin				Curcumin			Curcumin supplementation in the form of spice, capsule, or enema			curcumin/turmeric					curcumin/turmeric
Curcumin	turmeric/curcumin			turmeric or curcumin			Curcumin				Curcumin			Curcuma longa extract			turmeric or curcumin					turmeric or curcumin
Curcumin	turmeric or curcumin			curcumin/turmeric			Curcumin				Curcumin			Turmeric extracts and its components, mostly curcuminoids, ethanolic extracts of turmeric, curcumin and curcumin-containing mixture.			curcumin/turmeric					curcumin/turmeric
Curcumin	turmeric or curcumin			turmeric/curcumin			Curcumin				Curcumin			Turmeric extract, curcuminoids, and curcumin			turmeric/curcumin					turmeric/curcumin
Curcumin	turmeric and curcumin			curcumin/turmeric			Curcumin				Curcumin			medications derived from any of the plant preparations (whole, powder, extract, crude drug, standardized mixture and drug extract ratio and solvent) - C. longa (or C. domestica), C. ambrosioides, C. curassavica (or C. verbenacea)			curcumin/turmeric					curcumin/turmeric
Curcumin	turmeric or curcumin (oral as food, capsules, tablets, teas, etc; or intravenous); Studies in which substances such black pepper (piperizine) were added to turmeric or curcumin to enhance their bioavailability or to reduce their gastrointestinal meta_x0002_bolism were also included.			turmeric/curcumin			Curcumin				Curcumin			Curcuminoids and tumeric preparations			turmeric/curcumin					turmeric/curcumin
Curcumin				turmeric or curcumin			Curcumin				Curcumin			oral CURs			turmeric or curcumin					turmeric or curcumin
Curcumin				turmeric or curcumin			Curcumin				Curcumin			Oral curcumin supplementation for 3 days in any form or dosagea			turmeric or curcumin					turmeric or curcumin
Curcumin				turmeric and curcumin			Curcumin				Curcumin			curcuminoids or turmeric preparations with specified content of curcumin or curcuminoids, regardless of the dosage and frequency of administration.			turmeric and curcumin					turmeric and curcumin
Curcumin				turmeric or curcumin (oral as food, capsules, tablets, teas, etc; or intravenous); Studies in which substances such black pepper (piperizine) were added to turmeric or curcumin to enhance their bioavailability or to reduce their gastrointestinal meta_x0002_bolism were also included.			Curcumin				Curcumin			curcuminoid formulations			turmeric or curcumin (oral as food, capsules, tablets, teas, etc; or intravenous); Studies in which substances such black pepper (piperizine) were added to turmeric or curcumin to enhance their bioavailability or to reduce their gastrointestinal meta_x0002_bolism were also included.
Curcumin							Curcumin				Curcumin			curcumin or combined curcuminoids, turmeric extract or turmeric powder, regardless of dose
Curcumin							Curcumin				Curcumin			Curcuma
Curcumin							Curcumin				Curcumin			Curcuma longa or curcumin
Curcumin							Curcumin				Curcumin			turmeric, curcumin or curcuminoid
Curcumin							Curcumin				Curcumin			curcumin supplement alone or in combination with other ingredients
Curcumin							Curcumin				Curcumin			curcumin supplement only (publications which investigated the effect of turmeric were not included)
Curcumin							Curcumin				Curcumin			curcuminoids
Curcumin							Curcumin				Curcumin			curcumin nanocarrier system
Curcumin							Curcumin				curcumin			natural curcumin (ineligible: other curcuminoids, turmeric, synthetic forms of curcumin,or a combination of curcumin and other drugs and nutraceuticals)
Curcumin							Curcumin				curcumin			purified curcumin or a curcuminoid mixture, extracts with determined content of curcumin or curcuminoids, or turmeric powder
Curcumin							Curcumin				curcumin			curcuminoids or turmeric preparations with specified content of curcumin or curcuminoids
Curcumin							Curcumin				curcumin			curcumin supplement
curcumin							Curcumin				curcumin			purified curcumin or curcuminoid or Curcuma extract with a determined content of curcumin or curcuminoids
curcumin							curcumin				curcumin			purified curcumin or curcuminoids mixture, or standardized Curcuma spp. extracts with determined content of curcumin or curcuminoids
curcumin							curcumin				curcumin			purified or standardized preparations containing known amount of curcumin or curcuminoids
curcumin							curcumin				curcumin			curcuminoids or turmeric preparations with a determined amount of curcuminoids
curcumin							curcumin				curcumin			curcuminoids or curcuminoid-containing extracts
curcumin							curcumin				curcumin			Curcuma longa/curcumin supplementation
curcumin							curcumin				curcumin			different types of curcumin and curcumin complexes
curcumin							curcumin				curcumin			curcuminoid products
curcumin							curcumin				curcumin			curcuminoids
curcumin							curcumin				curcumin			mainly curcumin, administered at any dosage, any form
curcumin							curcumin				curcumin			curcumin supplements
curcumin							curcumin				curcumin			isolated curcumin, curcuminoids and/or turmeric powder
curcumin							curcumin				curcumin			curcumin or combined curcuminoids, turmeric extract, or turmeric powder
curcumin							curcumin				curcumin			curcumin oral supplement
curcumin							curcumin				curcumin			curcumin and related compound
curcumin							curcumin				curcumin			any form of curcumin
curcumin							curcumin				curcumin			turmeric extracts
curcumin							curcumin				curcumin			turmeric or any curcumin extract (not to be combined with other potentially effective substances except those used to enhance bioavailability).
curcumin							curcumin				curcumin			turmeric or curcumin (oral as food, capsules, tablets, teas, etc; or intravenous); Studies in which substances such black pepper (piperizine) were added to turmeric or curcumin to enhance their bioavailability or to reduce their gastrointestinal meta_x0002_bolism were also included.
curcumin							curcumin				curcumin			curcumin or curcuma domestica extracts or its products (whole, power, extract and standardized mixture)
curcumin							curcumin				curcumin			antioxidant supplementation
curcumin							curcumin							turmeric and its active ingredients
curcumin							curcumin							turmeric and its active ingredients
curcumin							curcumin							curcumin or Curcuma longa extract preparation, regardless of dosage form, intervention dose, administration route, etc.
curcumin							curcumin							curcumin, with no restrictions on dosage, dosage form, and usage; the intervention of control group can be non-curcumin interventions such as placebo and conventional therapy.
							curcumin							Curcuma longa extracts and curcumin, which could be used alone or in combination with conventional therapies.
														CUR or CUR-related preparations
														curcumin with no limits on the type, dose, frequency, and so on;
														curcumin in different preparations as a key independent intervention;
